# Supplementary material for: Regulation of the cell division hydrolase RipC by the FtsEX system in Mycobacterium tuberculosis
Source: Nat Commun. 2023 Dec 4;14:7999. doi: 10.1038/s41467-023-43770-6 (PMC10694151; doi:10.1038/s41467-023-43770-6)
Supplement: Supplementary file 9 — Source Data file [file 41467_2023_43770_MOESM9_ESM.xlsx]

## Sheet: Figure 1a
Figure 1a
ATP blank	WT	D164A	E165Q
0.0701	0.2544	0.0773	0.077
0.065	0.1875	0.072	0.0721
0.0721	0.2435	0.08	0.0801
standard curve	y(OD) = 0.1693x(nmol) + 0.0065
	calculation (nmol/mg/min)
	WT	D164A	E165Q
	52.5103	0.206734	0.118133
	34.2587	0.147667	0.1772
	48.7005	0.413467	0.443001

## Sheet: Figure 1b
Figure 1b

## Sheet: Figure 1c
Figure 1c
negative control	RipC	FtsEX	FtsEX+ripC (molar ratio 1:1)	FtsEX+ripC (molar ratio 1:3)	FtsEX+ripC (molar ratio 1:10)
0.063	0.0696	0.2474	0.188	0.2628	0.2603
0.068	0.0753	0.1905	0.2085	0.1724	0.2343
0.073	0.0797	0.2445	0.2471	0.2084	0.2625
standard curve	y(OD) = 0.1693x(nmol) + 0.0065
	calculation (nmol/mg/min)
	RipC	FtsEX	FtsEX+ripC (molar ratio 1:1)	FtsEX+ripC (molar ratio 1:3)	FtsEX+ripC (molar ratio 1:10)
	0.0295334	52.5399	34.997	57.088	56.3497
	0.236267	34.2587	39.5747	28.9132	47.1943
	0.0590667	48.7301	49.4979	38.0685	54.0461

## Sheet: Figure 1d
Figure 1d
ATP (mM)	Control ATP buffer			FtsEX-WT			FtsEX-WT+ripC			FtsEX-E165Q
0.05	0.0564	0.0586	0.0542	0.0872	0.101	0.1044	0.1027	0.1126	0.1005	0.065	0.0665	0.0609
0.1	0.05756	0.05962	0.0565	0.1194	0.1446	0.1299	0.1271	0.1408	0.1183	0.0655	0.0702	0.0645
0.2	0.05779	0.06014	0.0591	0.1544	0.1684	0.1712	0.1815	0.1761	0.1557	0.0651	0.0687	0.0664
0.5	0.0581	0.06098	0.0601	0.2012	0.1963	0.1877	0.1896	0.2466	0.2264	0.0674	0.0677	0.0674
1	0.0631	0.0634	0.0642	0.2487	0.2142	0.2305	0.2139	0.249	0.2305	0.0704	0.072	0.0728
2	0.0712	0.0734	0.07201	0.2607	0.2706	0.2499	0.2336	0.2436	0.2576	0.083	0.082	0.0787
3	0.084	0.0812	0.081	0.2619	0.263	0.2821	0.258	0.2552	0.2705	0.0913	0.0879	0.089
4	0.086	0.0872	0.0829	0.2871	0.269	0.2956	0.2755	0.3154	0.257	0.0953	0.0939	0.09152
standard curve	y(OD) = 0.1693x(nmol) + 0.0065
calculation (nmol/mg/min)
ATP (mM)	FtsEX-WT			FtsEX-WT+ripC			FtsEX-E165Q
0.05	7.17661	10.6025	12.9061	11.7543	14.0284	11.7543	0.620201	0.413467	0.0590667
0.1	16.3438	23.1778	19.7578	18.6178	22.0555	16.332	0.425281	1.20496	0.443001
0.2	26.6125	30.0532	31.1872	34.6161	32.3272	26.6096	0.23922	0.608387	0.236267
0.5	40.3426	38.0449	35.7649	36.9167	52.9002	47.1943	0.826934	0.0649734	0.236267
1	52.8943	42.6167	47.1943	42.6167	52.8943	47.1943	0.236267	0.620201	0.620201
2	54.0461	56.3201	50.6172	46.0425	48.3461	52.8913	1.56527	0.620201	0.0561134
3	50.6202	51.772	57.4719	49.4684	49.4684	54.0461	0.236267	0.0590667	0.443001
4	57.4719	51.772	60.8978	54.0461	65.4755	49.4979	0.826934	0.0590667	0.626108

## Sheet: Figure 4e
Figure 4e

## Sheet: Figure 7a
Figure 7a
Absorbance 595nm
buffer	RipC + ATP/MgCl2	mtbFtsEX+ATPγS/MgCl2	mtbFtsEX/RipC+ATPγS/MgCl2	PaeFtsE(E163Q)X/EnvC/AmiB+ATP/MgCl2	PaeFtsEX/EnvC/AmiB+ATPγS/MgCl2
0.049	0.053	0.05	0.046	0.121	0.125
0.048	0.05	0.046	0.05	0.115	0.12
0.043	0.047	0.049	0.059	0.112	0.115

## Sheet: Figure 8a
Figure 8a
buffer	RipC + ATP/MgCl2	mtbFtsEX+ATP/MgCl2	mtbFtsEX/RipC/MgCl2	mtbFtsEX/RipC+ADP/MgCl2	mtbFtsEX/RipC+ATPrS/MgCl2	mtbFtsEX/RipC+AMP-PNP/MgCl2	mtbFtsEX/RipC+ATP/MgCl2	mtbFtsEX/RipC+ATP/MgCl2/vanadate	PaeFtsEX/EnvC/AmiB+ATPγS/MgCl2
0.045	0.056	0.051	0.054	0.053	0.044	0.055	0.076	0.065	0.12
0.05	0.055	0.044	0.049	0.047	0.051	0.053	0.074	0.059	0.129
0.055	0.046	0.043	0.057	0.056	0.058	0.059	0.069	0.06	0.1

## Sheet: Supplementary Figure 1a
Supplementary Figure 1a
ml	mAU
12.1922	13.208
12.1929	13.2083
12.1935	13.2094
12.1942	13.2107
12.1949	13.2113
12.1955	13.2109
12.1962	13.2109
12.1969	13.2112
12.1975	13.2106
12.1982	13.2098
12.1989	13.2091
12.1995	13.2085
12.2002	13.2089
12.2009	13.2093
12.2015	13.2103
12.2022	13.2123
12.2029	13.2131
12.2035	13.2119
12.2042	13.21
12.2049	13.2099
12.2055	13.2099
12.2062	13.2108
12.2069	13.2111
12.2075	13.2117
12.2082	13.212
12.2089	13.2124
12.2095	13.2127
12.2102	13.2132
12.2109	13.2149
12.2115	13.2147
12.2122	13.2144
12.2129	13.2163
12.2135	13.2169
12.2142	13.2173
12.2149	13.2183
12.2155	13.22
12.2162	13.2215
12.2169	13.2219
12.2175	13.2219
12.2182	13.2214
12.2189	13.2217
12.2195	13.2229
12.2202	13.2234
12.2209	13.2233
12.2215	13.2228
12.2222	13.2224
12.2229	13.2224
12.2235	13.223
12.2242	13.2241
12.2249	13.2245
12.2255	13.2246
12.2262	13.2247
12.2269	13.226
12.2275	13.2258
12.2282	13.2243
12.2289	13.224
12.2295	13.2248
12.2302	13.2243
12.2309	13.2242
12.2315	13.2238
12.2322	13.2238
12.2329	13.2237
12.2335	13.225
12.2342	13.2259
12.2349	13.226
12.2355	13.2265
12.2362	13.2257
12.2369	13.2263
12.2375	13.2271
12.2382	13.2284
12.2389	13.2289
12.2395	13.2292
12.2402	13.2293
12.2409	13.2294
12.2415	13.2286
12.2422	13.2282
12.2429	13.2288
12.2435	13.2273
12.2442	13.2273
12.2449	13.2275
12.2455	13.228
12.2462	13.2285
12.2469	13.228
12.2475	13.2282
12.2482	13.2272
12.2489	13.2258
12.2495	13.2251
12.2502	13.2232
12.2509	13.2235
12.2515	13.2248
12.2522	13.2255
12.2529	13.225
12.2535	13.2242
12.2542	13.2247
12.2549	13.227
12.2555	13.2286
12.2562	13.2291
12.2569	13.2294
12.2575	13.2284
12.2582	13.2284
12.2589	13.2289
12.2595	13.2296
12.2602	13.2298
12.2609	13.2288
12.2615	13.2295
12.2622	13.2301
12.2629	13.2308
12.2635	13.2313
12.2642	13.2317
12.2649	13.2318
12.2655	13.2322
12.2662	13.2335
12.2669	13.2316
12.2675	13.2314
12.2682	13.2306
12.2689	13.23
12.2695	13.2296
12.2702	13.2302
12.2709	13.2304
12.2715	13.2298
12.2722	13.2296
12.2729	13.2302
12.2735	13.2317
12.2742	13.232
12.2749	13.2338
12.2755	13.2343
12.2762	13.2339
12.2769	13.2354
12.2775	13.2362
12.2782	13.2362
12.2789	13.2349
12.2795	13.234
12.2802	13.2339
12.2808	13.2348
12.2815	13.2359
12.2822	13.2373
12.2828	13.2371
12.2835	13.2385
12.2842	13.2383
12.2849	13.2377
12.2855	13.2382
12.2862	13.2388
12.2868	13.2394
12.2875	13.24
12.2882	13.2393
12.2889	13.2398
12.2895	13.2403
12.2902	13.2391
12.2909	13.2393
12.2915	13.2384
12.2922	13.2383
12.2928	13.2387
12.2935	13.2386
12.2942	13.2391
12.2949	13.2389
12.2955	13.2387
12.2962	13.2391
12.2968	13.2405
12.2975	13.241
12.2982	13.2413
12.2988	13.2409
12.2995	13.2399
12.3002	13.2407
12.3009	13.2412
12.3015	13.2409
12.3022	13.2416
12.3028	13.2427
12.3035	13.2423
12.3042	13.2422
12.3049	13.243
12.3055	13.244
12.3062	13.244
12.3069	13.2421
12.3075	13.2413
12.3082	13.2405
12.3088	13.2401
12.3095	13.2409
12.3102	13.2411
12.3108	13.2405
12.3115	13.2412
12.3122	13.2418
12.3128	13.2413
12.3135	13.2409
12.3142	13.24
12.3148	13.2394
12.3155	13.2405
12.3162	13.2419
12.3168	13.242
12.3175	13.2416
12.3182	13.2423
12.3188	13.2433
12.3195	13.2439
12.3202	13.2439
12.3208	13.2435
12.3215	13.2435
12.3222	13.2427
12.3228	13.2428
12.3235	13.2432
12.3242	13.2431
12.3248	13.2441
12.3255	13.2441
12.3262	13.2435
12.3268	13.2438
12.3275	13.2451
12.3282	13.2465
12.3288	13.2467
12.3295	13.2456
12.3302	13.2443
12.3308	13.2439
12.3315	13.2443
12.3322	13.2453
12.3328	13.2457
12.3335	13.2446
12.3342	13.2446
12.3348	13.2454
12.3355	13.2443
12.3362	13.2421
12.3368	13.2416
12.3375	13.242
12.3382	13.2424
12.3388	13.2414
12.3395	13.2407
12.3402	13.2419
12.3408	13.2419
12.3415	13.2415
12.3422	13.2413
12.3428	13.2404
12.3435	13.2408
12.3442	13.2416
12.3448	13.2429
12.3455	13.2441
12.3462	13.2446
12.3468	13.2454
12.3475	13.247
12.3482	13.247
12.3488	13.2472
12.3495	13.2464
12.3502	13.2466
12.3508	13.2466
12.3515	13.2466
12.3522	13.2466
12.3528	13.2465
12.3535	13.2461
12.3542	13.2462
12.3548	13.246
12.3555	13.2454
12.3562	13.2449
12.3568	13.2455
12.3575	13.2455
12.3582	13.2458
12.3588	13.2474
12.3595	13.2473
12.3602	13.2461
12.3608	13.2451
12.3615	13.2439
12.3622	13.244
12.3628	13.2454
12.3635	13.2463
12.3642	13.2468
12.3648	13.2469
12.3655	13.2475
12.3662	13.2479
12.3668	13.2493
12.3675	13.2507
12.3682	13.2525
12.3688	13.2529
12.3695	13.2552
12.3702	13.2545
12.3708	13.2545
12.3715	13.2553
12.3722	13.257
12.3728	13.2576
12.3735	13.257
12.3742	13.2579
12.3748	13.2592
12.3755	13.2602
12.3762	13.2602
12.3768	13.2592
12.3775	13.2585
12.3782	13.2577
12.3788	13.259
12.3795	13.2582
12.3802	13.2573
12.3808	13.2562
12.3815	13.2555
12.3822	13.2556
12.3828	13.2568
12.3835	13.2565
12.3842	13.2576
12.3848	13.2577
12.3855	13.2581
12.3862	13.2574
12.3868	13.2583
12.3875	13.2584
12.3882	13.2602
12.3888	13.2607
12.3895	13.2606
12.3902	13.2606
12.3908	13.262
12.3915	13.2617
12.3922	13.2603
12.3928	13.2618
12.3935	13.2631
12.3942	13.2629
12.3948	13.2637
12.3955	13.2634
12.3962	13.2624
12.3968	13.2626
12.3975	13.2634
12.3981	13.263
12.3988	13.2626
12.3995	13.2634
12.4002	13.2623
12.4008	13.2607
12.4015	13.2607
12.4022	13.2625
12.4028	13.2635
12.4035	13.2639
12.4041	13.2628
12.4048	13.2611
12.4055	13.2613
12.4062	13.2611
12.4068	13.2612
12.4075	13.2614
12.4081	13.2613
12.4088	13.261
12.4095	13.2613
12.4101	13.2621
12.4108	13.2624
12.4115	13.2625
12.4122	13.2629
12.4128	13.2651
12.4135	13.2661
12.4141	13.2663
12.4148	13.2659
12.4155	13.2658
12.4162	13.2663
12.4168	13.2664
12.4175	13.2653
12.4182	13.2638
12.4188	13.2643
12.4195	13.2643
12.4201	13.2645
12.4208	13.2652
12.4215	13.2654
12.4222	13.2657
12.4228	13.2669
12.4235	13.2675
12.4241	13.267
12.4248	13.2676
12.4255	13.2683
12.4261	13.2678
12.4268	13.2676
12.4275	13.268
12.4282	13.268
12.4288	13.2685
12.4295	13.2692
12.4301	13.2685
12.4308	13.2673
12.4315	13.2665
12.4321	13.2674
12.4328	13.2652
12.4335	13.2659
12.4341	13.266
12.4348	13.2647
12.4355	13.2638
12.4361	13.2632
12.4368	13.2632
12.4375	13.2633
12.4381	13.2636
12.4388	13.2622
12.4395	13.2619
12.4401	13.2615
12.4408	13.261
12.4415	13.2607
12.4421	13.2603
12.4428	13.2602
12.4435	13.2601
12.4441	13.26
12.4448	13.2599
12.4455	13.259
12.4461	13.2588
12.4468	13.2584
12.4475	13.259
12.4481	13.2595
12.4488	13.2608
12.4495	13.2616
12.4501	13.2588
12.4508	13.2591
12.4515	13.2592
12.4521	13.2608
12.4528	13.2613
12.4535	13.2601
12.4541	13.2608
12.4548	13.2608
12.4555	13.2602
12.4561	13.2613
12.4568	13.2616
12.4575	13.2603
12.4581	13.2602
12.4588	13.2602
12.4595	13.2593
12.4601	13.2576
12.4608	13.2566
12.4615	13.2564
12.4621	13.2557
12.4628	13.2558
12.4635	13.2541
12.4641	13.2535
12.4648	13.2547
12.4655	13.2572
12.4661	13.2574
12.4668	13.2592
12.4675	13.26
12.4681	13.2605
12.4688	13.2623
12.4695	13.2612
12.4701	13.2627
12.4708	13.2639
12.4715	13.2641
12.4721	13.2665
12.4728	13.2684
12.4735	13.2687
12.4741	13.2701
12.4748	13.2703
12.4755	13.2699
12.4761	13.2693
12.4768	13.2688
12.4775	13.2689
12.4781	13.2679
12.4788	13.2667
12.4795	13.2665
12.4801	13.2655
12.4808	13.265
12.4815	13.2655
12.4821	13.2651
12.4828	13.2641
12.4835	13.265
12.4841	13.2656
12.4848	13.2658
12.4855	13.2653
12.4861	13.2647
12.4868	13.2654
12.4875	13.2648
12.4881	13.264
12.4888	13.2632
12.4895	13.2616
12.4901	13.2601
12.4908	13.2593
12.4915	13.2586
12.4921	13.2593
12.4928	13.2601
12.4935	13.2612
12.4941	13.2633
12.4948	13.2633
12.4955	13.2646
12.4961	13.2639
12.4968	13.2652
12.4975	13.2674
12.4981	13.2667
12.4988	13.2667
12.4995	13.2668
12.5001	13.2672
12.5008	13.2675
12.5015	13.268
12.5021	13.2663
12.5028	13.2684
12.5035	13.2661
12.5041	13.2655
12.5048	13.265
12.5055	13.2639
12.5061	13.2639
12.5068	13.2642
12.5075	13.2634
12.5081	13.265
12.5088	13.2661
12.5095	13.2681
12.5101	13.2695
12.5108	13.27
12.5115	13.2733
12.5121	13.2741
12.5128	13.2753
12.5135	13.2763
12.5141	13.2751
12.5148	13.2748
12.5154	13.277
12.5161	13.2776
12.5168	13.2796
12.5175	13.2812
12.5181	13.2808
12.5188	13.2814
12.5195	13.282
12.5201	13.2845
12.5208	13.2856
12.5214	13.2859
12.5221	13.2869
12.5228	13.2891
12.5235	13.2906
12.5241	13.2926
12.5248	13.2929
12.5254	13.293
12.5261	13.2938
12.5268	13.2946
12.5274	13.2953
12.5281	13.2952
12.5288	13.2957
12.5295	13.2974
12.5301	13.2981
12.5308	13.2986
12.5314	13.2985
12.5321	13.2982
12.5328	13.2985
12.5335	13.3002
12.5341	13.2999
12.5348	13.2998
12.5355	13.3012
12.5361	13.3016
12.5368	13.3034
12.5374	13.3044
12.5381	13.3053
12.5388	13.3065
12.5395	13.307
12.5401	13.3076
12.5408	13.3075
12.5414	13.307
12.5421	13.307
12.5428	13.3065
12.5434	13.3063
12.5441	13.3058
12.5448	13.3055
12.5455	13.3074
12.5461	13.3081
12.5468	13.3096
12.5474	13.3108
12.5481	13.3109
12.5488	13.3106
12.5494	13.3105
12.5501	13.3098
12.5508	13.3097
12.5514	13.3105
12.5521	13.311
12.5528	13.3107
12.5534	13.3107
12.5541	13.3113
12.5548	13.3116
12.5554	13.3115
12.5561	13.3111
12.5568	13.3117
12.5574	13.3118
12.5581	13.3125
12.5588	13.3131
12.5594	13.3134
12.5601	13.3139
12.5608	13.3149
12.5614	13.3167
12.5621	13.3164
12.5628	13.3162
12.5634	13.3166
12.5641	13.3174
12.5648	13.319
12.5654	13.3196
12.5661	13.3185
12.5668	13.318
12.5674	13.3188
12.5681	13.3198
12.5688	13.3199
12.5694	13.3193
12.5701	13.3182
12.5708	13.3174
12.5714	13.3174
12.5721	13.3173
12.5728	13.317
12.5734	13.3171
12.5741	13.3178
12.5748	13.3186
12.5754	13.3196
12.5761	13.3203
12.5768	13.3213
12.5774	13.322
12.5781	13.3217
12.5788	13.3213
12.5794	13.3213
12.5801	13.321
12.5808	13.322
12.5814	13.3225
12.5821	13.3219
12.5828	13.3222
12.5834	13.3218
12.5841	13.3208
12.5848	13.3201
12.5854	13.3211
12.5861	13.3215
12.5868	13.3212
12.5874	13.3212
12.5881	13.3205
12.5888	13.3204
12.5894	13.3198
12.5901	13.3187
12.5908	13.3174
12.5914	13.317
12.5921	13.3167
12.5928	13.3162
12.5934	13.3162
12.5941	13.315
12.5948	13.314
12.5954	13.3143
12.5961	13.3135
12.5968	13.3136
12.5974	13.3129
12.5981	13.3114
12.5988	13.3124
12.5994	13.3127
12.6001	13.3118
12.6008	13.311
12.6014	13.3102
12.6021	13.3095
12.6028	13.3091
12.6034	13.3105
12.6041	13.3123
12.6048	13.3129
12.6054	13.3124
12.6061	13.3121
12.6068	13.313
12.6074	13.3126
12.6081	13.3127
12.6088	13.3117
12.6094	13.3111
12.6101	13.3097
12.6108	13.3087
12.6114	13.3091
12.6121	13.3096
12.6128	13.3085
12.6134	13.3084
12.6141	13.307
12.6148	13.3078
12.6154	13.3088
12.6161	13.3079
12.6168	13.3078
12.6174	13.3078
12.6181	13.3074
12.6188	13.3079
12.6194	13.3087
12.6201	13.3082
12.6208	13.3071
12.6214	13.3075
12.6221	13.3078
12.6228	13.308
12.6234	13.3084
12.6241	13.3103
12.6248	13.3105
12.6254	13.312
12.6261	13.3115
12.6268	13.3115
12.6274	13.312
12.6281	13.3115
12.6288	13.3121
12.6294	13.3127
12.6301	13.3117
12.6308	13.3121
12.6314	13.3115
12.6321	13.3107
12.6327	13.3105
12.6334	13.311
12.6341	13.3097
12.6348	13.3093
12.6354	13.3104
12.6361	13.31
12.6367	13.3086
12.6374	13.3067
12.6381	13.3068
12.6387	13.3067
12.6394	13.3063
12.6401	13.306
12.6408	13.306
12.6414	13.3061
12.6421	13.3074
12.6427	13.308
12.6434	13.3086
12.6441	13.3083
12.6448	13.3075
12.6454	13.3065
12.6461	13.3066
12.6468	13.3069
12.6474	13.3072
12.6481	13.3066
12.6487	13.3065
12.6494	13.3068
12.6501	13.3078
12.6508	13.3088
12.6514	13.3091
12.6521	13.3082
12.6527	13.3076
12.6534	13.308
12.6541	13.3088
12.6547	13.3103
12.6554	13.3116
12.6561	13.3135
12.6568	13.3153
12.6574	13.3159
12.6581	13.3159
12.6587	13.3158
12.6594	13.3176
12.6601	13.3187
12.6608	13.3194
12.6614	13.3208
12.6621	13.3217
12.6628	13.3228
12.6634	13.323
12.6641	13.3231
12.6647	13.324
12.6654	13.3244
12.6661	13.3253
12.6668	13.3266
12.6674	13.328
12.6681	13.3295
12.6687	13.3304
12.6694	13.3314
12.6701	13.3327
12.6707	13.3346
12.6714	13.3361
12.6721	13.3357
12.6727	13.3365
12.6734	13.3386
12.6741	13.3387
12.6747	13.3388
12.6754	13.3388
12.6761	13.3393
12.6767	13.3396
12.6774	13.3397
12.6781	13.3417
12.6787	13.3423
12.6794	13.3443
12.6801	13.344
12.6807	13.3446
12.6814	13.3453
12.6821	13.3453
12.6827	13.3467
12.6834	13.3478
12.6841	13.3483
12.6847	13.3481
12.6854	13.3495
12.6861	13.3487
12.6867	13.3497
12.6874	13.3507
12.6881	13.3526
12.6887	13.3522
12.6894	13.3522
12.6901	13.3526
12.6907	13.3518
12.6914	13.3518
12.6921	13.3529
12.6927	13.3534
12.6934	13.3534
12.6941	13.3524
12.6947	13.3507
12.6954	13.3515
12.6961	13.3521
12.6967	13.3527
12.6974	13.3535
12.6981	13.3529
12.6987	13.3531
12.6994	13.3542
12.7001	13.3548
12.7007	13.3541
12.7014	13.3547
12.7021	13.3544
12.7027	13.3541
12.7034	13.3539
12.7041	13.3538
12.7047	13.3538
12.7054	13.354
12.7061	13.3537
12.7067	13.3535
12.7074	13.3546
12.7081	13.3547
12.7087	13.3544
12.7094	13.353
12.7101	13.3533
12.7107	13.3529
12.7114	13.3533
12.7121	13.3537
12.7127	13.3542
12.7134	13.3559
12.7141	13.3568
12.7147	13.3573
12.7154	13.3584
12.7161	13.3586
12.7167	13.3595
12.7174	13.3597
12.7181	13.3606
12.7187	13.3604
12.7194	13.3601
12.7201	13.3598
12.7207	13.3593
12.7214	13.3585
12.7221	13.3581
12.7227	13.3573
12.7234	13.357
12.7241	13.3569
12.7247	13.3571
12.7254	13.3563
12.7261	13.3564
12.7267	13.3558
12.7274	13.3548
12.7281	13.3564
12.7287	13.3546
12.7294	13.3527
12.7301	13.3525
12.7307	13.353
12.7314	13.3543
12.7321	13.3544
12.7327	13.3533
12.7334	13.3511
12.7341	13.3502
12.7347	13.35
12.7354	13.3524
12.7361	13.3532
12.7367	13.3543
12.7374	13.3549
12.7381	13.3535
12.7387	13.3537
12.7394	13.3555
12.7401	13.3551
12.7407	13.3546
12.7414	13.3551
12.7421	13.3557
12.7427	13.3563
12.7434	13.3557
12.7441	13.3567
12.7447	13.356
12.7454	13.3547
12.7461	13.3526
12.7467	13.3522
12.7474	13.3515
12.7481	13.3494
12.7487	13.3479
12.7494	13.3465
12.7501	13.3456
12.7507	13.3454
12.7514	13.3451
12.7521	13.3443
12.7527	13.3456
12.7534	13.3448
12.754	13.3457
12.7547	13.3455
12.7554	13.3455
12.7561	13.346
12.7567	13.3465
12.7574	13.3473
12.7581	13.3468
12.7587	13.3472
12.7594	13.3464
12.76	13.347
12.7607	13.3474
12.7614	13.3473
12.7621	13.3479
12.7627	13.3494
12.7634	13.3475
12.764	13.3473
12.7647	13.3466
12.7654	13.3467
12.766	13.3471
12.7667	13.3476
12.7674	13.3482
12.7681	13.3477
12.7687	13.3475
12.7694	13.3471
12.77	13.3458
12.7707	13.3455
12.7714	13.3458
12.7721	13.3446
12.7727	13.3441
12.7734	13.3449
12.7741	13.3456
12.7747	13.3464
12.7754	13.3467
12.776	13.3462
12.7767	13.3469
12.7774	13.3472
12.7781	13.3482
12.7787	13.3505
12.7794	13.352
12.78	13.352
12.7807	13.352
12.7814	13.3534
12.782	13.3544
12.7827	13.3555
12.7834	13.3556
12.7841	13.3563
12.7847	13.3571
12.7854	13.3574
12.786	13.356
12.7867	13.3567
12.7874	13.3569
12.788	13.3566
12.7887	13.3568
12.7894	13.3569
12.79	13.3568
12.7907	13.3564
12.7914	13.356
12.792	13.3551
12.7927	13.355
12.7934	13.3547
12.794	13.3547
12.7947	13.3558
12.7954	13.3567
12.796	13.3579
12.7967	13.3594
12.7974	13.3588
12.798	13.3591
12.7987	13.3597
12.7994	13.3611
12.8	13.3625
12.8007	13.3642
12.8014	13.3649
12.802	13.3639
12.8027	13.3638
12.8034	13.3643
12.804	13.3648
12.8047	13.3658
12.8054	13.3673
12.806	13.3681
12.8067	13.3678
12.8074	13.3671
12.808	13.3672
12.8087	13.3682
12.8094	13.3696
12.81	13.37
12.8107	13.3698
12.8114	13.3694
12.812	13.3696
12.8127	13.3695
12.8134	13.3693
12.814	13.3702
12.8147	13.3712
12.8154	13.3716
12.816	13.3716
12.8167	13.3726
12.8174	13.3732
12.818	13.373
12.8187	13.3739
12.8194	13.3753
12.82	13.3749
12.8207	13.3744
12.8214	13.375
12.822	13.3755
12.8227	13.3755
12.8234	13.3753
12.824	13.3756
12.8247	13.3763
12.8254	13.3777
12.826	13.3791
12.8267	13.3805
12.8274	13.3803
12.828	13.3805
12.8287	13.38
12.8294	13.3793
12.83	13.3794
12.8307	13.3802
12.8314	13.3793
12.832	13.3781
12.8327	13.3778
12.8334	13.3773
12.834	13.3761
12.8347	13.3753
12.8354	13.3754
12.836	13.3753
12.8367	13.3755
12.8374	13.3768
12.838	13.3777
12.8387	13.3775
12.8394	13.3768
12.84	13.377
12.8407	13.3766
12.8414	13.3769
12.842	13.3765
12.8427	13.3763
12.8434	13.376
12.844	13.3761
12.8447	13.376
12.8454	13.376
12.846	13.377
12.8467	13.3782
12.8474	13.3786
12.848	13.3779
12.8487	13.3787
12.8494	13.3797
12.85	13.3794
12.8507	13.3797
12.8514	13.3807
12.852	13.3814
12.8527	13.3815
12.8534	13.3829
12.854	13.3853
12.8547	13.3863
12.8554	13.3864
12.856	13.3871
12.8567	13.3872
12.8574	13.3882
12.858	13.3896
12.8587	13.3896
12.8594	13.3878
12.86	13.3875
12.8607	13.3887
12.8614	13.3888
12.862	13.3891
12.8627	13.3876
12.8634	13.3891
12.864	13.3894
12.8647	13.3913
12.8654	13.3915
12.866	13.3924
12.8667	13.3925
12.8674	13.3937
12.868	13.3949
12.8687	13.3949
12.8694	13.3959
12.87	13.3951
12.8707	13.3938
12.8713	13.3929
12.872	13.394
12.8727	13.3946
12.8734	13.3962
12.874	13.3958
12.8747	13.3943
12.8753	13.3953
12.876	13.3956
12.8767	13.3969
12.8773	13.3972
12.878	13.3968
12.8787	13.3964
12.8794	13.3977
12.88	13.3975
12.8807	13.3975
12.8813	13.3979
12.882	13.3978
12.8827	13.3984
12.8834	13.3985
12.884	13.3984
12.8847	13.3976
12.8854	13.399
12.886	13.3988
12.8867	13.3979
12.8873	13.3962
12.888	13.3956
12.8887	13.3963
12.8894	13.3965
12.89	13.3969
12.8907	13.3971
12.8913	13.3965
12.892	13.3959
12.8927	13.3968
12.8933	13.3984
12.894	13.3984
12.8947	13.3971
12.8954	13.3972
12.896	13.3986
12.8967	13.3991
12.8973	13.3977
12.898	13.3978
12.8987	13.3975
12.8994	13.3985
12.9	13.3992
12.9007	13.4005
12.9014	13.4004
12.902	13.3997
12.9027	13.4001
12.9033	13.4002
12.904	13.4018
12.9047	13.4033
12.9054	13.4053
12.906	13.4054
12.9067	13.4057
12.9073	13.4048
12.908	13.4044
12.9087	13.406
12.9093	13.4067
12.91	13.4062
12.9107	13.4057
12.9113	13.406
12.912	13.4069
12.9127	13.4081
12.9133	13.4079
12.914	13.4076
12.9147	13.4081
12.9153	13.4086
12.916	13.4094
12.9167	13.4098
12.9173	13.4099
12.918	13.4098
12.9187	13.41
12.9193	13.409
12.92	13.4079
12.9207	13.4092
12.9213	13.41
12.922	13.4103
12.9227	13.4097
12.9233	13.4089
12.924	13.409
12.9247	13.4087
12.9253	13.4093
12.926	13.4099
12.9267	13.4094
12.9273	13.4092
12.928	13.4108
12.9287	13.4114
12.9293	13.4105
12.93	13.4108
12.9307	13.4123
12.9313	13.413
12.932	13.4137
12.9327	13.4136
12.9333	13.4133
12.934	13.4125
12.9347	13.4119
12.9353	13.4126
12.936	13.4138
12.9367	13.4145
12.9373	13.4143
12.938	13.4139
12.9387	13.4138
12.9393	13.4144
12.94	13.4147
12.9407	13.4152
12.9413	13.4162
12.942	13.4167
12.9427	13.4158
12.9433	13.416
12.944	13.4172
12.9447	13.4178
12.9453	13.4169
12.946	13.4153
12.9467	13.4147
12.9473	13.4152
12.948	13.4148
12.9487	13.4143
12.9493	13.4145
12.95	13.4133
12.9507	13.4125
12.9513	13.4131
12.952	13.4136
12.9527	13.4148
12.9533	13.4164
12.954	13.4159
12.9547	13.4161
12.9553	13.4167
12.956	13.4172
12.9567	13.4175
12.9573	13.4173
12.958	13.4169
12.9587	13.4165
12.9593	13.4167
12.96	13.4168
12.9607	13.4167
12.9613	13.4161
12.962	13.4156
12.9627	13.4152
12.9633	13.4146
12.964	13.4138
12.9647	13.4134
12.9653	13.4135
12.966	13.4136
12.9667	13.413
12.9673	13.4131
12.968	13.4125
12.9687	13.4124
12.9693	13.4127
12.97	13.4115
12.9707	13.4101
12.9713	13.41
12.972	13.409
12.9727	13.4082
12.9733	13.4079
12.974	13.4071
12.9747	13.4058
12.9753	13.4058
12.976	13.4061
12.9767	13.406
12.9773	13.4057
12.978	13.4048
12.9787	13.4045
12.9793	13.4049
12.98	13.4047
12.9807	13.4042
12.9813	13.4041
12.982	13.404
12.9827	13.4033
12.9833	13.4038
12.984	13.4043
12.9847	13.4053
12.9853	13.4047
12.986	13.4037
12.9867	13.4035
12.9873	13.4045
12.988	13.4061
12.9887	13.406
12.9893	13.407
12.99	13.4074
12.9907	13.4077
12.9913	13.4088
12.992	13.4088
12.9926	13.4085
12.9933	13.4097
12.994	13.4105
12.9947	13.4119
12.9953	13.4145
12.996	13.4172
12.9967	13.4181
12.9973	13.4205
12.998	13.4199
12.9986	13.4212
12.9993	13.4231
13	13.4234
13.0007	13.4254
13.0013	13.4267
13.002	13.4283
13.0026	13.4275
13.0033	13.4284
13.004	13.4307
13.0046	13.4316
13.0053	13.4314
13.006	13.4303
13.0067	13.4303
13.0073	13.4305
13.008	13.4331
13.0086	13.433
13.0093	13.4327
13.01	13.4327
13.0107	13.434
13.0113	13.4348
13.012	13.4361
13.0127	13.4375
13.0133	13.4391
13.014	13.4382
13.0146	13.4392
13.0153	13.4387
13.016	13.4385
13.0167	13.4399
13.0173	13.4402
13.018	13.441
13.0186	13.4422
13.0193	13.4435
13.02	13.4446
13.0206	13.4449
13.0213	13.4449
13.022	13.4456
13.0227	13.4439
13.0233	13.4447
13.024	13.4448
13.0246	13.4459
13.0253	13.4461
13.026	13.4463
13.0266	13.4459
13.0273	13.4464
13.028	13.4463
13.0286	13.445
13.0293	13.4435
13.03	13.4452
13.0306	13.4453
13.0313	13.4461
13.032	13.4454
13.0326	13.4454
13.0333	13.4454
13.034	13.4452
13.0346	13.4465
13.0353	13.4464
13.036	13.4475
13.0366	13.4482
13.0373	13.4482
13.038	13.4484
13.0386	13.4513
13.0393	13.4531
13.04	13.455
13.0406	13.4563
13.0413	13.456
13.042	13.4572
13.0426	13.4585
13.0433	13.4581
13.044	13.4572
13.0446	13.4586
13.0453	13.4604
13.046	13.4611
13.0466	13.4617
13.0473	13.4621
13.048	13.4624
13.0486	13.4636
13.0493	13.4649
13.05	13.4643
13.0506	13.4632
13.0513	13.4632
13.052	13.4637
13.0526	13.464
13.0533	13.4641
13.054	13.4641
13.0546	13.4635
13.0553	13.4646
13.056	13.4662
13.0566	13.4661
13.0573	13.4661
13.058	13.4661
13.0586	13.467
13.0593	13.4677
13.06	13.4677
13.0606	13.4673
13.0613	13.467
13.062	13.4679
13.0626	13.4686
13.0633	13.4681
13.064	13.4686
13.0646	13.4698
13.0653	13.4703
13.066	13.4711
13.0666	13.471
13.0673	13.4699
13.068	13.4689
13.0686	13.4686
13.0693	13.4686
13.07	13.4682
13.0706	13.4679
13.0713	13.4673
13.072	13.4672
13.0726	13.4679
13.0733	13.4686
13.074	13.4694
13.0746	13.4692
13.0753	13.469
13.076	13.4696
13.0766	13.47
13.0773	13.47
13.078	13.4688
13.0786	13.4678
13.0793	13.4673
13.08	13.4677
13.0806	13.4674
13.0813	13.4669
13.082	13.4661
13.0826	13.4648
13.0833	13.4658
13.084	13.4653
13.0846	13.4648
13.0853	13.4642
13.086	13.4644
13.0866	13.4637
13.0873	13.4627
13.088	13.4633
13.0886	13.4621
13.0893	13.4625
13.09	13.463
13.0906	13.4644
13.0913	13.4654
13.092	13.4652
13.0926	13.4655
13.0933	13.4658
13.094	13.4671
13.0946	13.4688
13.0953	13.4688
13.096	13.4664
13.0966	13.4671
13.0973	13.4672
13.098	13.4679
13.0986	13.4671
13.0993	13.4676
13.1	13.4692
13.1006	13.4697
13.1013	13.4703
13.102	13.4708
13.1026	13.4717
13.1033	13.4715
13.104	13.4705
13.1046	13.4702
13.1053	13.4693
13.106	13.4682
13.1066	13.4678
13.1073	13.4674
13.108	13.4678
13.1086	13.4679
13.1093	13.4672
13.1099	13.4687
13.1106	13.4701
13.1113	13.47
13.112	13.4714
13.1126	13.4724
13.1133	13.4731
13.114	13.4742
13.1146	13.4759
13.1153	13.4769
13.1159	13.4783
13.1166	13.4797
13.1173	13.4808
13.118	13.482
13.1186	13.4829
13.1193	13.4829
13.1199	13.4833
13.1206	13.4853
13.1213	13.4868
13.122	13.4877
13.1226	13.4883
13.1233	13.4891
13.124	13.4882
13.1246	13.4873
13.1253	13.4873
13.1259	13.4875
13.1266	13.4893
13.1273	13.4896
13.128	13.4898
13.1286	13.4893
13.1293	13.4897
13.1299	13.4903
13.1306	13.4899
13.1313	13.4895
13.1319	13.4889
13.1326	13.489
13.1333	13.4899
13.134	13.4906
13.1346	13.4914
13.1353	13.491
13.1359	13.4907
13.1366	13.4907
13.1373	13.4914
13.138	13.4934
13.1386	13.4951
13.1393	13.4964
13.14	13.4974
13.1406	13.4975
13.1413	13.4979
13.1419	13.4994
13.1426	13.5003
13.1433	13.5011
13.144	13.5022
13.1446	13.5021
13.1453	13.5022
13.1459	13.5018
13.1466	13.5003
13.1473	13.4992
13.1479	13.4985
13.1486	13.4985
13.1493	13.4987
13.1499	13.498
13.1506	13.4965
13.1513	13.4957
13.1519	13.4962
13.1526	13.4965
13.1533	13.4966
13.1539	13.4964
13.1546	13.4965
13.1553	13.4971
13.1559	13.4975
13.1566	13.4973
13.1573	13.4978
13.1579	13.4992
13.1586	13.4996
13.1593	13.4995
13.1599	13.4993
13.1606	13.4995
13.1613	13.5003
13.1619	13.5005
13.1626	13.5003
13.1633	13.5005
13.1639	13.5014
13.1646	13.5023
13.1653	13.5029
13.1659	13.5034
13.1666	13.5031
13.1673	13.5023
13.1679	13.5019
13.1686	13.5034
13.1693	13.5053
13.1699	13.5053
13.1706	13.5046
13.1713	13.5038
13.1719	13.5033
13.1726	13.5028
13.1733	13.5024
13.1739	13.5022
13.1746	13.503
13.1753	13.5033
13.1759	13.5037
13.1766	13.5048
13.1773	13.5049
13.1779	13.505
13.1786	13.5059
13.1793	13.5075
13.1799	13.5084
13.1806	13.5086
13.1813	13.5092
13.1819	13.5091
13.1826	13.5094
13.1833	13.5101
13.1839	13.511
13.1846	13.5112
13.1853	13.51
13.1859	13.5098
13.1866	13.5105
13.1873	13.5111
13.1879	13.5112
13.1886	13.5105
13.1893	13.5104
13.1899	13.5107
13.1906	13.5111
13.1913	13.5112
13.1919	13.5108
13.1926	13.5113
13.1933	13.5121
13.1939	13.5114
13.1946	13.5107
13.1953	13.5113
13.1959	13.5111
13.1966	13.5124
13.1973	13.5131
13.1979	13.5124
13.1986	13.5127
13.1993	13.5129
13.1999	13.5128
13.2006	13.5134
13.2013	13.5148
13.2019	13.5136
13.2026	13.5128
13.2033	13.5136
13.2039	13.5146
13.2046	13.5163
13.2053	13.5181
13.2059	13.5186
13.2066	13.5191
13.2073	13.5191
13.2079	13.5182
13.2086	13.518
13.2093	13.5177
13.2099	13.5179
13.2106	13.519
13.2113	13.519
13.2119	13.5177
13.2126	13.5174
13.2133	13.5187
13.2139	13.5206
13.2146	13.5207
13.2153	13.5215
13.2159	13.5214
13.2166	13.5236
13.2173	13.525
13.2179	13.5265
13.2186	13.5278
13.2193	13.5274
13.2199	13.5278
13.2206	13.5281
13.2213	13.5287
13.2219	13.5298
13.2226	13.53
13.2233	13.5305
13.2239	13.5304
13.2246	13.5315
13.2253	13.5331
13.2259	13.5338
13.2266	13.5339
13.2273	13.5366
13.2279	13.5376
13.2286	13.5378
13.2293	13.5395
13.2299	13.5394
13.2306	13.5396
13.2312	13.5407
13.2319	13.5399
13.2326	13.5406
13.2332	13.5419
13.2339	13.5418
13.2346	13.5423
13.2353	13.5433
13.2359	13.5445
13.2366	13.5456
13.2372	13.5459
13.2379	13.545
13.2386	13.5449
13.2393	13.5455
13.2399	13.5454
13.2406	13.5472
13.2413	13.5477
13.2419	13.5488
13.2426	13.5494
13.2432	13.5491
13.2439	13.5485
13.2446	13.5481
13.2453	13.5494
13.2459	13.5487
13.2466	13.5489
13.2472	13.5486
13.2479	13.5506
13.2486	13.5526
13.2492	13.5535
13.2499	13.5523
13.2506	13.5538
13.2513	13.5538
13.2519	13.5544
13.2526	13.556
13.2532	13.556
13.2539	13.5556
13.2546	13.5553
13.2553	13.5548
13.2559	13.5569
13.2566	13.5578
13.2573	13.5582
13.2579	13.5573
13.2586	13.5571
13.2592	13.5566
13.2599	13.5576
13.2606	13.5562
13.2613	13.5557
13.2619	13.5567
13.2626	13.5573
13.2632	13.559
13.2639	13.5603
13.2646	13.5604
13.2652	13.5621
13.2659	13.562
13.2666	13.5617
13.2672	13.5626
13.2679	13.5617
13.2686	13.563
13.2692	13.5626
13.2699	13.5623
13.2706	13.5631
13.2712	13.5636
13.2719	13.5638
13.2726	13.5647
13.2732	13.5653
13.2739	13.5658
13.2746	13.5674
13.2752	13.568
13.2759	13.568
13.2766	13.5684
13.2772	13.5695
13.2779	13.5713
13.2786	13.5728
13.2792	13.5733
13.2799	13.5724
13.2806	13.572
13.2812	13.5716
13.2819	13.5708
13.2826	13.5717
13.2832	13.5722
13.2839	13.5723
13.2846	13.5734
13.2852	13.5742
13.2859	13.5745
13.2866	13.5747
13.2872	13.5761
13.2879	13.5771
13.2886	13.577
13.2892	13.5758
13.2899	13.5749
13.2906	13.5767
13.2912	13.5788
13.2919	13.5795
13.2926	13.58
13.2932	13.579
13.2939	13.5782
13.2946	13.5781
13.2952	13.5778
13.2959	13.5774
13.2966	13.5762
13.2972	13.5762
13.2979	13.5771
13.2986	13.5781
13.2992	13.5795
13.2999	13.5798
13.3006	13.5798
13.3012	13.5797
13.3019	13.5789
13.3026	13.5797
13.3032	13.5808
13.3039	13.5804
13.3046	13.5803
13.3052	13.5816
13.3059	13.5828
13.3066	13.5837
13.3072	13.5839
13.3079	13.5832
13.3086	13.5838
13.3092	13.5842
13.3099	13.5845
13.3106	13.585
13.3112	13.5845
13.3119	13.5841
13.3126	13.5853
13.3132	13.5869
13.3139	13.588
13.3146	13.5882
13.3152	13.5885
13.3159	13.5894
13.3166	13.5895
13.3172	13.5893
13.3179	13.5891
13.3186	13.5891
13.3192	13.5903
13.3199	13.5902
13.3206	13.5892
13.3212	13.5895
13.3219	13.5902
13.3226	13.5932
13.3232	13.5942
13.3239	13.5935
13.3246	13.5937
13.3252	13.5938
13.3259	13.5938
13.3266	13.5964
13.3272	13.5981
13.3279	13.6002
13.3286	13.6012
13.3292	13.6034
13.3299	13.6056
13.3306	13.6066
13.3312	13.6068
13.3319	13.6066
13.3326	13.6074
13.3332	13.6079
13.3339	13.6086
13.3346	13.6099
13.3352	13.6111
13.3359	13.6125
13.3366	13.6138
13.3372	13.6163
13.3379	13.6171
13.3386	13.6171
13.3392	13.6181
13.3399	13.6178
13.3406	13.6171
13.3412	13.6174
13.3419	13.6167
13.3426	13.6163
13.3432	13.6167
13.3439	13.6167
13.3446	13.6172
13.3452	13.619
13.3459	13.6209
13.3466	13.621
13.3472	13.6212
13.3479	13.6211
13.3485	13.6219
13.3492	13.6217
13.3499	13.6208
13.3506	13.6226
13.3512	13.6231
13.3519	13.6242
13.3526	13.6257
13.3532	13.6258
13.3539	13.6272
13.3545	13.6279
13.3552	13.6282
13.3559	13.6295
13.3566	13.6295
13.3572	13.6293
13.3579	13.6298
13.3585	13.6307
13.3592	13.6318
13.3599	13.6326
13.3605	13.633
13.3612	13.6335
13.3619	13.6339
13.3626	13.6333
13.3632	13.6323
13.3639	13.6324
13.3645	13.6323
13.3652	13.6314
13.3659	13.6322
13.3666	13.6335
13.3672	13.6346
13.3679	13.6365
13.3686	13.6377
13.3692	13.6394
13.3699	13.6395
13.3705	13.638
13.3712	13.6373
13.3719	13.6375
13.3726	13.6383
13.3732	13.6381
13.3739	13.6375
13.3745	13.6379
13.3752	13.6382
13.3759	13.639
13.3765	13.6402
13.3772	13.6409
13.3779	13.642
13.3786	13.6439
13.3792	13.645
13.3799	13.6447
13.3805	13.6453
13.3812	13.6463
13.3819	13.647
13.3826	13.6472
13.3832	13.6471
13.3839	13.647
13.3845	13.6468
13.3852	13.6477
13.3859	13.6479
13.3865	13.648
13.3872	13.6481
13.3879	13.6493
13.3885	13.6513
13.3892	13.6516
13.3899	13.6519
13.3905	13.6527
13.3912	13.653
13.3919	13.6524
13.3925	13.6527
13.3932	13.6528
13.3939	13.6535
13.3945	13.6541
13.3952	13.6543
13.3959	13.6544
13.3965	13.6547
13.3972	13.6551
13.3979	13.6573
13.3985	13.6598
13.3992	13.6608
13.3999	13.6601
13.4005	13.6598
13.4012	13.6588
13.4019	13.6582
13.4025	13.6578
13.4032	13.6581
13.4039	13.6593
13.4045	13.6601
13.4052	13.6597
13.4059	13.6598
13.4065	13.6606
13.4072	13.6612
13.4079	13.6628
13.4085	13.6641
13.4092	13.6651
13.4099	13.6677
13.4105	13.6689
13.4112	13.669
13.4119	13.668
13.4125	13.6674
13.4132	13.6676
13.4139	13.6685
13.4145	13.6696
13.4152	13.6703
13.4159	13.6713
13.4165	13.6733
13.4172	13.6746
13.4179	13.6755
13.4185	13.6761
13.4192	13.6765
13.4199	13.678
13.4205	13.6787
13.4212	13.6786
13.4219	13.6793
13.4225	13.6798
13.4232	13.6789
13.4239	13.6794
13.4245	13.6812
13.4252	13.6832
13.4259	13.6842
13.4265	13.685
13.4272	13.6856
13.4279	13.6859
13.4285	13.6865
13.4292	13.6879
13.4299	13.69
13.4305	13.6907
13.4312	13.6899
13.4319	13.6891
13.4325	13.6893
13.4332	13.6908
13.4339	13.6914
13.4345	13.6918
13.4352	13.6929
13.4359	13.6942
13.4365	13.6954
13.4372	13.6957
13.4379	13.6962
13.4385	13.6974
13.4392	13.6985
13.4399	13.7001
13.4405	13.7011
13.4412	13.7015
13.4419	13.7026
13.4425	13.7035
13.4432	13.7042
13.4439	13.7054
13.4445	13.7069
13.4452	13.7083
13.4459	13.7102
13.4465	13.7111
13.4472	13.7112
13.4479	13.7123
13.4485	13.7139
13.4492	13.7153
13.4499	13.7157
13.4505	13.7161
13.4512	13.7171
13.4519	13.7189
13.4525	13.7197
13.4532	13.7208
13.4539	13.7226
13.4545	13.7233
13.4552	13.7228
13.4559	13.724
13.4565	13.7259
13.4572	13.7267
13.4579	13.7278
13.4585	13.7301
13.4592	13.7309
13.4599	13.7323
13.4605	13.7338
13.4612	13.7347
13.4619	13.735
13.4625	13.7362
13.4632	13.7361
13.4639	13.7357
13.4645	13.7364
13.4652	13.7392
13.4659	13.7408
13.4665	13.7419
13.4672	13.7429
13.4679	13.7446
13.4685	13.7452
13.4692	13.7453
13.4698	13.7464
13.4705	13.7491
13.4712	13.7518
13.4718	13.7518
13.4725	13.7525
13.4732	13.7539
13.4739	13.7551
13.4745	13.7554
13.4752	13.7563
13.4758	13.7572
13.4765	13.7578
13.4772	13.758
13.4779	13.7585
13.4785	13.759
13.4792	13.7581
13.4799	13.7595
13.4805	13.7595
13.4812	13.7598
13.4818	13.76
13.4825	13.7603
13.4832	13.7624
13.4839	13.7649
13.4845	13.7649
13.4852	13.7658
13.4858	13.7663
13.4865	13.7663
13.4872	13.7678
13.4878	13.7687
13.4885	13.7711
13.4892	13.7721
13.4899	13.7729
13.4905	13.7738
13.4912	13.7724
13.4918	13.77
13.4925	13.7728
13.4932	13.7743
13.4939	13.7754
13.4945	13.7761
13.4952	13.7777
13.4959	13.7795
13.4965	13.7818
13.4972	13.7836
13.4978	13.7847
13.4985	13.7842
13.4992	13.7841
13.4999	13.7827
13.5005	13.7843
13.5012	13.785
13.5018	13.7865
13.5025	13.7873
13.5032	13.7871
13.5038	13.7852
13.5045	13.7852
13.5052	13.787
13.5058	13.787
13.5065	13.7854
13.5072	13.7871
13.5078	13.7884
13.5085	13.7889
13.5092	13.7893
13.5098	13.7907
13.5105	13.7914
13.5112	13.7914
13.5118	13.7933
13.5125	13.7952
13.5132	13.7957
13.5138	13.7977
13.5145	13.7979
13.5152	13.7994
13.5158	13.7996
13.5165	13.799
13.5172	13.7989
13.5178	13.7991
13.5185	13.8004
13.5192	13.8015
13.5198	13.8026
13.5205	13.8033
13.5212	13.8047
13.5218	13.8046
13.5225	13.8055
13.5232	13.8058
[truncated: 8,529 more rows]

## Sheet: Supplementary Figure 1f
Supplementary Figure 1f
1/Resolution	No Mask	Loose	Tight	Corrected		1/Resolution	Model
0.00141403	1	1	1	1		0.036053	0.876883
0.00424208	0.999711	1	1	1		0.044238	0.877335
0.00707014	0.999789	0.999998	1	1		0.0499494	0.877176
0.00989819	0.999572	0.999993	0.999999	0.999999		0.0546082	0.876895
0.0127262	0.999221	0.999976	0.999997	0.999997		0.0587217	0.876919
0.0155543	0.997477	0.999927	0.999986	0.999986		0.06205	0.87757
0.0183824	0.998261	0.999929	0.999972	0.999972		0.065339	0.877494
0.0212104	0.998419	0.999929	0.999963	0.999963		0.0682192	0.876617
0.0240385	0.997933	0.99989	0.999949	0.999949		0.0707177	0.874846
0.0268665	0.99716	0.999812	0.999924	0.999924		0.0732995	0.871963
0.0296946	0.997382	0.99985	0.999926	0.999926		0.0754549	0.871413
0.0325226	0.99702	0.999819	0.999907	0.999907		0.0779125	0.869183
0.0353507	0.994537	0.999683	0.999843	0.999843		0.0798029	0.868145
0.0381787	0.991342	0.999511	0.999773	0.999773		0.0818441	0.865076
0.0410068	0.988852	0.999407	0.999749	0.999749		0.0835057	0.863811
0.0438348	0.983456	0.998966	0.999635	0.999635		0.085288	0.860374
0.0466629	0.975795	0.998165	0.999373	0.999373		0.0871848	0.857484
0.049491	0.965257	0.996774	0.998802	0.998802		0.0889341	0.855217
0.052319	0.95914	0.994859	0.998201	0.998201		0.0904204	0.853064
0.0551471	0.956113	0.991954	0.997509	0.997509		0.0918757	0.849684
0.0579751	0.944027	0.986815	0.996465	0.996465		0.0934261	0.846683
0.0608032	0.929794	0.980512	0.995267	0.995267		0.0945775	0.843298
0.0636312	0.911698	0.972603	0.99356	0.99356		0.0962845	0.840681
0.0664593	0.896992	0.968153	0.992206	0.992206		0.0976013	0.836435
0.0692873	0.898285	0.967932	0.991855	0.991855		0.0989798	0.832773
0.0721154	0.898852	0.970061	0.992225	0.992225		0.100355	0.828722
0.0749434	0.896443	0.970636	0.992127	0.992127		0.101448	0.827081
0.0777715	0.896679	0.968211	0.991034	0.991034		0.102693	0.822038
0.0805995	0.901646	0.96477	0.988987	0.988987		0.103892	0.817524
0.0834276	0.896201	0.961589	0.986198	0.986198		0.10502	0.813931
0.0862557	0.892605	0.958907	0.983516	0.983516		0.106067	0.810221
0.0890837	0.889871	0.957429	0.98165	0.98165		0.107189	0.806895
0.0919118	0.894385	0.958758	0.980464	0.980464		0.108452	0.803473
0.0947398	0.885777	0.958351	0.978945	0.978945		0.109614	0.799278
0.0975679	0.87492	0.954319	0.976499	0.976499		0.110626	0.795092
0.100396	0.865591	0.947111	0.973389	0.973389		0.111672	0.790709
0.103224	0.849848	0.935859	0.967806	0.967806		0.11271	0.788044
0.106052	0.821776	0.924028	0.962618	0.962618		0.113479	0.784663
0.10888	0.797433	0.909928	0.95556	0.95556		0.11455	0.781569
0.111708	0.768844	0.898735	0.949086	0.949086		0.115503	0.776593
0.114536	0.730525	0.881581	0.938853	0.938853		0.116377	0.77217
0.117364	0.695461	0.860363	0.928263	0.928263		0.117285	0.767511
0.120192	0.651516	0.83303	0.913683	0.913683		0.118343	0.762983
0.12302	0.605553	0.801736	0.895521	0.895521		0.119392	0.758527
0.125848	0.552636	0.760965	0.870318	0.870318		0.120197	0.753542
0.128676	0.512745	0.732376	0.85138	0.85138		0.121036	0.749735
0.131505	0.480138	0.705224	0.829153	0.829153		0.121974	0.745176
0.134333	0.449624	0.680624	0.814637	0.814637		0.122781	0.739395
0.137161	0.417151	0.654265	0.792764	0.792764		0.123596	0.733435
0.139989	0.384393	0.637199	0.776839	0.776839		0.124344	0.728195
0.142817	0.346274	0.610459	0.748304	0.748304		0.125233	0.722373
0.145645	0.327118	0.573278	0.716173	0.716173		0.125855	0.715634
0.148473	0.300895	0.54178	0.679224	0.679224		0.126835	0.708947
0.151301	0.267946	0.520587	0.652501	0.652501		0.127611	0.702634
0.154129	0.258235	0.51337	0.636463	0.636463		0.128431	0.695592
0.156957	0.261419	0.514068	0.632785	0.632785		0.129199	0.689394
0.159785	0.249864	0.516281	0.631639	0.631639		0.129889	0.683466
0.162613	0.238255	0.496475	0.618459	0.618459		0.130646	0.677605
0.165441	0.230519	0.47468	0.598674	0.598674		0.131444	0.67094
0.168269	0.230121	0.458077	0.582106	0.582106		0.132219	0.667503
0.171097	0.205367	0.450838	0.571955	0.571955		0.133006	0.662906
0.173925	0.214148	0.457755	0.577922	0.577922		0.133615	0.657674
0.176753	0.214838	0.478128	0.586336	0.586336		0.134388	0.652356
0.179581	0.240002	0.508904	0.605575	0.605575		0.13512	0.646673
0.18241	0.252751	0.534214	0.628186	0.628186		0.135664	0.642152
0.185238	0.26849	0.566222	0.653985	0.653985		0.136364	0.636945
0.188066	0.284027	0.576734	0.66238	0.66238		0.136988	0.631768
0.190894	0.274997	0.568438	0.652732	0.652732		0.137646	0.625969
0.193722	0.252361	0.563404	0.642906	0.642906		0.138307	0.621445
0.19655	0.235596	0.560478	0.642153	0.642153		0.139132	0.614909
0.199378	0.245893	0.565857	0.651625	0.506821		0.139805	0.60899
0.202206	0.24307	0.57419	0.65498	0.573533		0.140538	0.604709
0.205034	0.22287	0.574564	0.656497	0.595652		0.14111	0.599443
0.207862	0.229145	0.577827	0.660899	0.608482		0.141729	0.594766
0.21069	0.215484	0.560216	0.650105	0.602401		0.142302	0.591152
0.213518	0.19175	0.539089	0.630478	0.58842		0.142879	0.585871
0.216346	0.153463	0.50133	0.598198	0.561555		0.143579	0.582342
0.219174	0.13902	0.460894	0.562914	0.533611		0.144202	0.578555
0.222002	0.093593	0.417028	0.528126	0.501051		0.144894	0.575075
0.22483	0.092974	0.382236	0.498743	0.470829		0.145519	0.573135
0.227658	0.067385	0.345904	0.468716	0.444489		0.146037	0.570519
0.230486	0.057835	0.296064	0.428943	0.410206		0.146546	0.567117
0.233314	0.033475	0.257159	0.387053	0.366469		0.147113	0.565098
0.236143	0.047998	0.242437	0.355463	0.327428		0.147654	0.561888
0.238971	0.027323	0.223786	0.325782	0.292029		0.148242	0.559186
0.241799	0.022602	0.19472	0.293276	0.260773		0.14898	0.555588
0.244627	0.020744	0.163968	0.261151	0.239644		0.149584	0.551616
0.247455	0.02501	0.133983	0.232311	0.228155		0.150199	0.548595
0.250283	0.005738	0.096089	0.208025	0.20589		0.150729	0.547472
0.253111	0.000944	0.056817	0.178058	0.179837		0.151191	0.544222
0.255939	-0.004855	0.053996	0.146597	0.145145		0.151774	0.542187
0.258767	0.000345	0.054815	0.123747	0.115279		0.152368	0.539345
0.261595	0.007288	0.040763	0.101943	0.082719		0.152812	0.536133
0.264423	-0.002454	0.029959	0.091825	0.072402		0.15328	0.532996
0.267251	0.005093	0.036753	0.08877	0.081247		0.15389	0.529878
0.270079	0.001766	0.026743	0.075934	0.082256		0.154431	0.527718
0.272907	-0.000656	0.01179	0.055327	0.068691		0.155114	0.523972
0.275735	0.00266	0.002352	0.032703	0.041747		0.155665	0.521781
0.278563	0.005562	0.002548	0.02077	0.018279		0.156124	0.51959
0.281391	-0.002399	-0.000336	0.015082	0.007406		0.156619	0.518651
0.284219	-0.001451	0.007367	0.014266	0.005603		0.157156	0.517244
0.287048	0.004168	0.005421	0.010438	0.000384		0.157698	0.515112
0.289876	0.003144	0.001425	0.006128	-0.002412		0.158151	0.512516
0.292704	-0.004273	0.006595	0.021671	0.01892		0.158609	0.511202
0.295532	-0.000621	0.004785	0.031588	0.040324		0.15911	0.509453
0.29836	-0.003556	0.01488	0.028564	0.046305		0.159656	0.507585
0.301188	0.006576	0.023698	0.026229	0.044686		0.160159	0.504928
0.304016	-0.001246	0.013726	0.028912	0.035441		0.160637	0.50269
0.306844	-0.003693	-0.002534	0.032071	0.023614		0.161123	0.501447
0.309672	0.000525	-0.006337	0.034775	0.02057		0.161611	0.499267
0.3125	0.001128	0.007214	0.044643	0.033121		0.162128	0.500153
0.315328	0.000289	0.015883	0.051346	0.04255		0.16256	0.499532
0.318156	0.001773	0.00121	0.03856	0.024893		0.163063	0.497804
0.320984	-0.00018	-0.00358	0.028769	0.011999		0.163576	0.495558
0.323812	-0.000612	0.009929	0.019626	0.009409		0.164083	0.495661
0.32664	0.000625	0.014701	0.012639	0.011744		0.164567	0.493599
0.329468	-0.002026	0.00355	0.002395	-0.000198		0.165065	0.493083
0.332296	0.001911	-0.001642	0.009554	0.00012		0.165592	0.490699
0.335124	0.000853	0.001688	0.023415	0.004277		0.166019	0.488739
0.337952	0.004941	0.007227	0.030291	0.011871		0.166358	0.485658
0.340781	0.002364	0.020481	0.033598	0.0221		0.166712	0.484613
0.343609	-0.005123	0.01453	0.028785	0.021478		0.167206	0.483463
0.346437	0.001907	0.002241	0.016853	0.010861		0.167745	0.48256
0.349265	0.004523	0.003286	0.002424	-0.004595		0.168179	0.480286
0.352093	-0.007441	0.002671	-0.009062	-0.012476		0.168552	0.480346
0.354921	-0.00157	-0.006745	-0.022496	-0.01943		0.1692	0.480232
0.357749	0.001062	-0.011457	-0.020072	-0.01236		0.16968	0.480251
0.360577	-0.000794	-0.001365	-0.012332	-0.002673		0.170105	0.477417
0.363405	-0.000725	0.001321	0.001992	0.009456		0.17053	0.478541
0.366233	0.004298	-0.002771	0.004257	0.001291		0.170869	0.480037
0.369061	0.001249	0.004092	0.003839	-0.004852		0.17131	0.481799
0.371889	-0.001196	0.003825	0.001539	-0.008613		0.171749	0.482127
0.374717	-0.001811	-0.002508	0.01242	0.007242		0.172142	0.481876
0.377545	0.002052	-0.001502	0.017768	0.021788		0.17258	0.481617
0.380373	-0.001364	-0.007223	0.01015	0.016303		0.173	0.481909
0.383201	-0.00164	-0.012751	-0.002954	0.003926		0.173408	0.483525
0.386029	0.002453	-0.005944	-0.006589	-0.001156		0.173838	0.484581
0.388857	-0.002662	0.001699	-0.014881	-0.004438		0.174239	0.484577
0.391686	-0.000542	0.003627	-0.015176	0.000117		0.174621	0.485218
0.394514	-0.001685	0.008269	-0.01607	-0.001344		0.175144	0.486032
0.397342	-0.001473	0.009648	-0.003039	0.003709		0.175632	0.487376
0.40017	-0.004138	0.0025	-0.000238	-0.001783		0.176047	0.490513
0.402998	-0.0003	0.000399	-0.004214	-0.016192		0.176376	0.493422
0.405826	-0.001393	0.011087	-0.0088	-0.023654		0.176715	0.493383
0.408654	-0.005259	0.001858	-0.017071	-0.022779		0.177204	0.495764
0.411482	0.002184	-0.013834	-0.019347	-0.019346		0.177587	0.498947
0.41431	-0.003123	-0.015885	-0.018637	-0.015801		0.178068	0.499848
0.417138	-0.002091	-0.00809	-0.017802	-0.012888		0.178541	0.500849
0.419966	-0.002162	-0.000498	-0.017829	-0.015634		0.178846	0.504238
0.422794	-0.000146	0.001855	-0.013124	-0.017836		0.179155	0.506119
0.425622	0.002742	-0.003017	-0.014791	-0.025935		0.179565	0.507323
0.42845	0.003451	-0.001593	-0.018802	-0.03263		0.180025	0.509069
0.431278	0.004039	-0.002783	-0.016364	-0.035922		0.18047	0.51201
0.434106	-0.002367	-0.011978	-0.008652	-0.03145		0.180929	0.51352
0.436934	-0.001108	-0.006866	0.000666	-0.020457		0.18135	0.515521
0.439762	-0.001191	-0.009044	-0.006779	-0.019416		0.181657	0.520415
0.44259	0.001988	-0.020129	-0.017024	-0.01971		0.181985	0.524691
0.445419	-0.003062	-0.024008	-0.017925	-0.019331		0.18229	0.527726
						0.182579	0.531643
						0.182924	0.535296
						0.183256	0.536505
						0.183758	0.537881
						0.184162	0.540783
						0.184547	0.543411
						0.185024	0.546674
						0.185425	0.548837
						0.185723	0.553373
						0.186077	0.556529
						0.186462	0.560184
						0.186902	0.563062
						0.187279	0.567493
						0.187637	0.573461
						0.187968	0.57658
						0.18832	0.581184
						0.188664	0.585384
						0.189028	0.58847
						0.189429	0.592946
						0.189702	0.596599
						0.189989	0.599749
						0.190365	0.602953
						0.190796	0.605006
						0.191109	0.606361
						0.191433	0.608681
						0.191841	0.609306
						0.192145	0.611128
						0.192548	0.611997
						0.192909	0.614071
						0.193299	0.617329
						0.193579	0.619752
						0.193935	0.622114
						0.19425	0.623686
						0.194513	0.624772
						0.194794	0.628215
						0.195133	0.630555
						0.19549	0.632396
						0.195768	0.633975
						0.196086	0.635954
						0.196496	0.639411
						0.196893	0.642113
						0.197233	0.644324
						0.197525	0.644468
						0.197886	0.647203
						0.198235	0.64869
						0.198501	0.651652
						0.198783	0.653504
						0.199172	0.654624
						0.199592	0.656699
						0.199868	0.657118
						0.20017	0.658692
						0.200521	0.659198
						0.200936	0.660951
						0.20122	0.659488
						0.201528	0.657749
						0.201818	0.658391
						0.20207	0.65929
						0.202352	0.658145
						0.202585	0.657253
						0.202859	0.656085
						0.203144	0.657504
						0.203499	0.65878
						0.203851	0.659408
						0.204103	0.659641
						0.204433	0.659696
						0.204759	0.659926
						0.205044	0.661004
						0.205394	0.660759
						0.205697	0.661652
						0.206011	0.662121
						0.206294	0.663273
						0.206544	0.663639
						0.206799	0.66336
						0.207121	0.66237
						0.207487	0.662132
						0.207822	0.664903
						0.2081	0.666179
						0.208385	0.666793
						0.208725	0.666887
						0.209071	0.668202
						0.209343	0.669449
						0.20955	0.670496
						0.20985	0.669415
						0.21017	0.670902
						0.210521	0.669756
						0.210834	0.67006
						0.211105	0.671319
						0.211369	0.672635
						0.211619	0.671019
						0.211896	0.670418
						0.212118	0.671776
						0.212451	0.672098
						0.212688	0.671593
						0.212961	0.673519
						0.21326	0.673382
						0.213522	0.673338
						0.213767	0.675712
						0.214019	0.677633
						0.214309	0.677636
						0.214577	0.677702
						0.214928	0.678513
						0.215226	0.676867
						0.215514	0.675758
						0.215765	0.673646
						0.215998	0.675047
						0.216304	0.674186
						0.216529	0.673032
						0.216896	0.671061
						0.217187	0.671241
						0.217487	0.669054
						0.217711	0.667127
						0.217929	0.664057
						0.21819	0.661873
						0.218418	0.660574
						0.218699	0.65555
						0.21895	0.652905
						0.219206	0.651911
						0.219486	0.650403
						0.219707	0.647555
						0.220033	0.645671
						0.220403	0.642375
						0.220631	0.639113
						0.220863	0.638665
						0.221114	0.633959
						0.221348	0.631643
						0.221647	0.629771
						0.221971	0.627463
						0.222255	0.624114
						0.222578	0.622307
						0.22283	0.620504
						0.223057	0.618336
						0.223329	0.61492
						0.223545	0.609694
						0.223763	0.606972
						0.223944	0.603903
						0.224199	0.599994
						0.224428	0.59904
						0.224727	0.596614
						0.224938	0.59412
						0.225174	0.590671
						0.225387	0.588424
						0.225624	0.584623
						0.225838	0.581811
						0.226104	0.579729
						0.226337	0.57588
						0.22661	0.571952
						0.226872	0.567331
						0.227136	0.562472
						0.22743	0.558679
						0.227714	0.553456
						0.227971	0.550202
						0.228232	0.54477
						0.228495	0.54285
						0.228684	0.539825
						0.228947	0.536755
						0.229195	0.534209
						0.229442	0.530505
						0.229661	0.526152
						0.229915	0.52389
						0.230191	0.520052
						0.230448	0.517197
						0.230652	0.513236
						0.230866	0.507903
						0.23112	0.505102
						0.231399	0.499802
						0.231646	0.495717
						0.231837	0.49036
						0.232053	0.485704
						0.23231	0.483154
						0.23256	0.47963
						0.232848	0.47473
						0.233079	0.471041
						0.233292	0.467448
						0.233486	0.464999
						0.233709	0.461496
						0.233983	0.457371
						0.234199	0.452345
						0.234417	0.44761
						0.23468	0.445497
						0.234843	0.443076
						0.23501	0.439469
						0.235234	0.435676
						0.23549	0.433017
						0.235694	0.430955
						0.235907	0.426919
						0.236126	0.425041
						0.236454	0.422931
						0.236664	0.421827
						0.236938	0.417554
						0.237183	0.416448
						0.237465	0.414146
						0.237711	0.40973
						0.237901	0.405842
						0.238139	0.404579
						0.238297	0.398603
						0.23846	0.394443
						0.238713	0.391365
						0.238917	0.387848
						0.239145	0.385754
						0.239402	0.381593
						0.239651	0.375324
						0.239891	0.371071
						0.240088	0.368275
						0.24027	0.365471
						0.240479	0.363156
						0.240715	0.357143
						0.240941	0.352302
						0.241153	0.348541
						0.241324	0.346755
						0.2416	0.341787
						0.241864	0.337813
						0.242062	0.334014
						0.242256	0.332175
						0.242468	0.330914
						0.242741	0.325831
						0.243036	0.32239
						0.243269	0.319232
						0.243428	0.314014
						0.243604	0.311126
						0.243781	0.307966
						0.243981	0.303498
						0.244154	0.300254
						0.244388	0.296597
						0.244642	0.289378
						0.244899	0.287355
						0.245087	0.281709
						0.245225	0.277738
						0.24543	0.272702
						0.245741	0.269455
						0.245974	0.265501
						0.246162	0.262888
						0.24639	0.25965
						0.246606	0.254501
						0.246795	0.249856
						0.24699	0.247178
						0.247167	0.245905
						0.247352	0.241593
						0.247599	0.237304
						0.247778	0.233506
						0.247994	0.228305
						0.248137	0.224448
						0.248329	0.219912
						0.248606	0.216504
						0.248805	0.212627
						0.248976	0.207635
						0.249174	0.204474
						0.249381	0.20227
						0.249601	0.197983
						0.24982	0.193615
						0.250046	0.187753
						0.250226	0.184278
						0.250424	0.181396
						0.250694	0.178835
						0.250921	0.173733
						0.251121	0.168653
						0.251312	0.163265
						0.251479	0.156893
						0.251705	0.1532
						0.251892	0.150367
						0.252082	0.143029
						0.252298	0.137897
						0.252467	0.130532
						0.252729	0.125978
						0.252972	0.121418
						0.253173	0.115707
						0.253412	0.113734
						0.253576	0.108613
						0.253763	0.104035
						0.253928	0.0994912
						0.254083	0.0958167
						0.254286	0.0902828
						0.254501	0.086384
						0.25469	0.0829565
						0.254847	0.0798912
						0.255048	0.0751092
						0.255237	0.0715416
						0.255473	0.0668354
						0.255667	0.0640734
						0.255848	0.0623262
						0.256018	0.0588388
						0.256148	0.0554724
						0.256301	0.0526499
						0.256537	0.0496722
						0.256758	0.0474778
						0.256975	0.0459705
						0.257187	0.0442693
						0.257423	0.0444431
						0.257637	0.0401665
						0.25781	0.0354475
						0.257985	0.032486
						0.258189	0.0315109
						0.258369	0.0283932
						0.258533	0.0257657
						0.258705	0.0245848
						0.25892	0.0215165
						0.259123	0.0218635
						0.259409	0.0205287
						0.25956	0.0182332
						0.259734	0.0173383
						0.259928	0.0143695
						0.260107	0.0108484
						0.260269	0.0106241
						0.260454	0.00770509
						0.260695	0.00548304
						0.260848	0.00435255
						0.261	0.00495968
						0.261192	0.00347101
						0.261359	0.00344813
						0.26156	0.00423165
						0.261716	0.00332276
						0.261902	0.00220315
						0.262067	0.00103027
						0.262301	0.000586116
						0.262474	-0.00213531
						0.262675	-0.00556049
						0.262864	-0.00596104
						0.263083	-0.0049617
						0.263258	-0.00375296
						0.263433	-0.00220974
						0.263604	-0.0017765
						0.263797	-0.00153807
						0.263951	-0.00147245
						0.264141	-0.00380123
						0.264323	-0.00270495
						0.264485	-0.00246101
						0.264669	-0.00241696
						0.264834	-0.000714709
						0.265045	6.30183e-05
						0.265237	0.0022882
						0.265412	0.00267927
						0.265603	0.00199348
						0.265846	0.00272298
						0.266013	0.00277453
						0.266211	0.00477675
						0.266373	0.00770817
						0.266565	0.0074429
						0.266771	0.00646179
						0.26691	0.00822692
						0.267075	0.00632912
						0.26723	0.00685259
						0.267415	0.00726315
						0.267532	0.00708216
						0.267721	0.00744204
						0.267965	0.00914977
						0.268166	0.00817374
						0.268339	0.00833058
						0.268517	0.00483765
						0.268685	0.00197674
						0.268865	0.000798872
						0.269025	0.000754789
						0.269215	0.00383371
						0.269399	0.00445206
						0.26956	0.00319298
						0.269761	0.0028657
						0.269927	0.00233567
						0.270079	0.00234134
						0.270207	0.00132047
						0.270387	0.00242669
						0.27053	0.00113719
						0.270698	-0.000575558
						0.270889	-0.000484368
						0.271073	-0.000721095
						0.271279	0.00223303
						0.271451	0.000786075
						0.271615	0.000994736
						0.271771	0.00104532
						0.271958	-0.00144246
						0.272149	-0.00416032
						0.272322	-0.00353882
						0.272484	-0.00311728
						0.27263	-0.00320382
						0.272775	-0.000934389
						0.27292	-0.000604882
						0.273125	-0.000727073
						0.273327	-0.00138096
						0.273488	-0.000451189
						0.273657	0.000226257
						0.273861	0.00242419
						0.274072	0.00181952
						0.274299	0.00283451
						0.274445	0.00325359
						0.274621	0.00378402
						0.274735	0.00536657
						0.274859	0.00726907
						0.27507	0.00734428
						0.275274	0.0070498
						0.275427	0.00678629
						0.275563	0.00536209
						0.275708	0.00613811
						0.275849	0.00797312
						0.276011	0.00778858
						0.276172	0.00485278
						0.276354	0.00628695
						0.276511	0.00769913
						0.276677	0.00653059
						0.276869	0.00598369
						0.27702	0.00634564
						0.277242	0.00549859
						0.277437	0.00699451
						0.277641	0.00628547
						0.277783	0.00655597
						0.277978	0.00689401
						0.278092	0.00824742
						0.278242	0.00887952
						0.278397	0.0081542
						0.278551	0.0102848
						0.278707	0.00757657
						0.278848	0.00841862
						0.278997	0.00758711
						0.279153	0.00744471
						0.279345	0.00728744
						0.279497	0.00752526
						0.279665	0.00814729
						0.279858	0.00693695
						0.280021	0.00771118
						0.280184	0.00989898
						0.280361	0.0119129
						0.280554	0.0118107
						0.280694	0.0135037
						0.280833	0.0141407
						0.281028	0.0114061
						0.281228	0.0118772
						0.281409	0.0129337
						0.28154	0.0153769
						0.281635	0.0145792
						0.281792	0.0156104
						0.28198	0.0137877
						0.282137	0.0111351
						0.282308	0.0109432
						0.282457	0.0110546
						0.282588	0.0118103
						0.282729	0.0140062
						0.282886	0.0109825
						0.283018	0.00908103
						0.28321	0.00901788
						0.283362	0.00828988
						0.283529	0.00800041
						0.283653	0.00780934
						0.283845	0.00745796
						0.284037	0.0100922
						0.284202	0.00917078
						0.284374	0.00943325
						0.284503	0.0106569
						0.284664	0.0127772
						0.284825	0.0118405
						0.284965	0.0101958
						0.285128	0.00817964
						0.28526	0.010333
						0.285409	0.0110389
						0.28556	0.0114167
						0.285746	0.0133991
						0.285902	0.0128674
						0.286062	0.0112629
						0.286219	0.0129229
						0.286379	0.0135523
						0.286522	0.0125047
						0.286669	0.01406
						0.286797	0.0162872
						0.286941	0.0144865
						0.287117	0.0148977
						0.287269	0.0139287
						0.287444	0.0135442
						0.287614	0.0136108
						0.287763	0.0119641
						0.287901	0.0119179
						0.288115	0.01211
						0.28829	0.0119375
						0.28845	0.0116784
						0.28862	0.012602
						0.288732	0.0134651
						0.288889	0.0140647
						0.289049	0.0156289
						0.289179	0.0158875
						0.289321	0.0156123
						0.289517	0.0160366
						0.289714	0.0172237
						0.28988	0.0162792
						0.290058	0.0160207
						0.290172	0.0166333
						0.290276	0.0160669
						0.290392	0.0157728
						0.290544	0.0165715
						0.290679	0.0160201
						0.290862	0.0147716
						0.291016	0.0150853
						0.291175	0.0145721
						0.291331	0.0165258
						0.2915	0.0189477
						0.291611	0.0184111
						0.291756	0.0171033
						0.291903	0.0178354
						0.292016	0.0173121
						0.292141	0.0184013
						0.29228	0.0179362
						0.292456	0.0175663
						0.292613	0.0174349
						0.29277	0.019373
						0.292907	0.0171452
						0.293	0.0201973
						0.293122	0.0205534
						0.293275	0.0225392
						0.293459	0.0224161
						0.293593	0.0245566
						0.293736	0.0237405
						0.293906	0.0227916
						0.294143	0.023227
						0.294303	0.020973
						0.294435	0.0250755
						0.294561	0.0262581
						0.294709	0.0280009
						0.294848	0.0273173
						0.295002	0.0262346
						0.295119	0.0275757
						0.295252	0.0281002
						0.295414	0.0280481
						0.295541	0.0293689
						0.295709	0.0294312
						0.295852	0.0303066
						0.295975	0.0303762
						0.296099	0.0316663
						0.296221	0.031922
						0.296409	0.0355769
						0.296608	0.0341327
						0.296784	0.0309657
						0.296917	0.0295866
						0.297042	0.0290081
						0.297205	0.0308789
						0.297356	0.0349208
						0.2975	0.0395128
						0.297607	0.0391484
						0.297784	0.0383907
						0.297953	0.0378038
						0.298116	0.0368446
						0.298247	0.0368717
						0.298392	0.0376807
						0.298503	0.0373608
						0.298607	0.0393889
						0.298748	0.0413687
						0.298886	0.0406519
						0.299046	0.0420026
						0.299216	0.0387777
						0.299328	0.0384242
						0.299441	0.0395713
						0.299576	0.038725
						0.299737	0.0359277
						0.299894	0.0334903
						0.300041	0.0355883
						0.300219	0.0366554
						0.300374	0.0366341
						0.300536	0.037124
						0.300659	0.0378308
						0.300823	0.0377624
						0.300993	0.0368883
						0.301122	0.0363288
						0.301258	0.0354426
						0.301407	0.0347929
						0.301518	0.0341091
						0.301643	0.030419
						0.301769	0.0302493
						0.301883	0.0307709
						0.301989	0.0317139
						0.302114	0.0300266
						0.30227	0.030046
						0.302403	0.0316586
						0.302538	0.0321527
						0.302688	0.0331531
						0.302814	0.0330619
						0.302969	0.0325647
						0.303135	0.0319468
						0.3033	0.0348138
						0.303415	0.0336192
						0.303534	0.0347057
						0.303663	0.0322603
						0.303766	0.0288161
						0.303906	0.0295408
						0.304044	0.0273468
						0.304183	0.0256506
						0.30435	0.0249529
						0.304518	0.0242374
						0.304674	0.0236933
						0.304852	0.026528
						0.30498	0.0248976
						0.305091	0.022392
						0.305205	0.0226394
						0.305357	0.0242109
						0.305471	0.022471
						0.305614	0.0235414
						0.305777	0.0215589
						0.305884	0.0203214
						0.306011	0.0194547
						0.306143	0.0203471
						0.306301	0.0194548
						0.306424	0.0201208
						0.306519	0.0187061
						0.306671	0.0195473
						0.306763	0.0207416
						0.306875	0.0212743
						0.307015	0.0219135
						0.307181	0.0238851
						0.307357	0.022688
						0.30747	0.0223668
						0.307611	0.0216548
						0.307751	0.0188756
						0.307879	0.0180129
						0.308022	0.0185879
						0.308174	0.0202607
						0.30832	0.0207002
						0.308432	0.0223945
						0.308542	0.0196416
						0.308723	0.0167868
						0.30887	0.0166928
						0.308975	0.0181699
						0.309112	0.0197877
						0.309265	0.0171583
						0.309435	0.0162977
						0.309582	0.019361
						0.309699	0.0202575
						0.309806	0.0192989
						0.309968	0.018756
						0.310116	0.0205693
						0.310259	0.0186752
						0.310412	0.0177971
						0.310555	0.0131018
						0.31067	0.0129017
						0.310802	0.0155104
						0.310921	0.015145
						0.311067	0.0152781
						0.311189	0.0140343
						0.311325	0.0125909
						0.311433	0.00983284
						0.31152	0.0087564
						0.311637	0.00951529
						0.311776	0.00934174
						0.311919	0.00920926
						0.312086	0.0119893
						0.312208	0.0140354
						0.312324	0.0160136
						0.312452	0.0148433
						0.312581	0.0147112
						0.312735	0.0140442
						0.312852	0.0117651
						0.312982	0.0142433
						0.313066	0.0151862
						0.313169	0.0147005
						0.313275	0.0144719
						0.313423	0.0154504
						0.313594	0.0178065
						0.313724	0.0162443
						0.313862	0.0192315
						0.314002	0.0181639
						0.314117	0.0182568
						0.314242	0.019258
						0.314332	0.018213
						0.314449	0.0189953
						0.31458	0.0209124
						0.314734	0.0208857
						0.314854	0.0214599
						0.314995	0.0235181
						0.315132	0.0248141
						0.31528	0.0233912
						0.315405	0.0248831
						0.315543	0.0240957
						0.315704	0.0271189
						0.315858	0.0270933
						0.315988	0.025744
						0.316085	0.0251213
						0.316186	0.0243045
						0.316274	0.0238551
						0.3164	0.0241715
						0.316554	0.0252256
						0.316653	0.0254245
						0.316765	0.0264239
						0.31686	0.0237173
						0.317005	0.0234547
						0.317169	0.0243405
						0.317287	0.0229625
						0.317417	0.0258007
						0.317548	0.0246216
						0.317664	0.0242983
						0.317779	0.0252459
						0.317902	0.0258409
						0.318001	0.0223436
						0.318128	0.022229
						0.318263	0.0235455
						0.318404	0.0234783
						0.318553	0.0231934
						0.318683	0.0257892
						0.318811	0.0269326
						0.318941	0.026612
						0.319104	0.024688
						0.319227	0.0238863
						0.319328	0.0229051
						0.319437	0.0233686
						0.319578	0.0260049
						0.31968	0.0266406
						0.319903	0.0253638
						0.320024	0.0247652
						0.320125	0.0269137
						0.320257	0.0252198
						0.320453	0.0240457
						0.320607	0.0228474
						0.320709	0.0226605
						0.320853	0.0207458
						0.320939	0.0227062
						0.321034	0.0211324
						0.321149	0.0202531
						0.321288	0.019748
						0.321399	0.0198054
						0.321514	0.0186578
						0.321645	0.0177911
						0.321755	0.0209414
						0.321903	0.0210667
						0.322039	0.0188556
						0.32216	0.0168905
						0.322271	0.0162231
						0.322353	0.0140374
						0.322439	0.0130962
						0.322549	0.0116547
						0.322647	0.0122071
						0.322757	0.0107408
						0.322854	0.00911463
						0.322976	0.00799773
						0.323115	0.00798231
						0.323232	0.0102239
						0.323353	0.00939812
						0.32351	0.00885991
						0.323622	0.00954507
						0.323736	0.0125141
						0.323856	0.012365
						0.323992	0.0103522
						0.324124	0.0141694
						0.324235	0.0151365
						0.324364	0.016079
						0.324523	0.0182996
						0.324638	0.0192991
						0.324772	0.0166305
						0.324895	0.0137475
						0.325023	0.0133801
						0.325141	0.0119537
						0.325241	0.00944046
						0.325363	0.0103464
						0.325488	0.0109626
						0.325586	0.00992809
						0.32572	0.00884296
						0.325832	0.0100445
						0.325979	0.0110314
						0.326088	0.00875605
						0.326192	0.00833711
						0.326316	0.00893957
						0.326417	0.0048866
						0.326544	0.00408618
						0.326669	0.00403896
						0.326792	0.00135269
						0.326913	0.00331443
						0.327026	0.00333456
						0.327144	0.00234042
						0.327272	0.00358599
						0.327411	0.00319828
						0.327532	0.0013644
						0.327643	0.00226791
						0.327767	0.00278308
						0.327866	0.00306028
						0.327951	0.00167316
						0.328072	-0.00106906
						0.328188	-0.000922395
						0.328294	0.00018095
						0.328426	0.00208744
						0.328554	0.00178144
						0.32866	0.000935183
						0.32875	-0.000305719
						0.32889	-0.00196608
						0.329044	-0.00288805
						0.329182	-0.00152795
						0.32929	0.00053447
						0.329405	0.00119247
						0.329521	-0.00115239
						0.329618	-0.00233701
						0.329727	-0.00436492
						0.329852	-0.00362989
						0.329958	-0.00191784
						0.330093	-0.00323738
						0.330262	-0.00511394
						0.330376	-0.0060072
						0.330487	-0.00575645
						0.330621	-0.00621432
						0.330765	-0.00346138
						0.330868	-0.00454745
						0.331004	-0.00771829
						0.331113	-0.00991223
						0.331205	-0.00785665
						0.331342	-0.00863669
						0.331446	-0.00874277
						0.331526	-0.00783181
						0.331612	-0.00886705
						0.331715	-0.0111701
						0.331837	-0.0111308
						0.331993	-0.00981361
						0.332098	-0.00950298
						0.332206	-0.0111307
						0.332331	-0.0102838
						0.332452	-0.010197
						0.3326	-0.00807845
						0.332746	-0.00806375
						0.332847	-0.00869447
						0.332953	-0.00743192
						0.333043	-0.00550941
						0.333147	-0.00544022
						0.333259	-0.00604146
						0.333405	-0.00573916
						0.333545	-0.00704143
						0.333643	-0.00673625
						0.333757	-0.00759965
						0.333884	-0.00926727
						0.333987	-0.00783807
						0.334114	-0.00857179
						0.334218	-0.00561424
						0.334296	-0.00404447
						0.334376	-0.00464697
						0.334474	-0.00323163
						0.334576	-0.00271895
						0.334685	-0.000565627
						0.334807	0.00194753
						0.334941	0.00261921
						0.335086	0.001453
						0.335213	0.000201368
						0.335295	0.00207903
						0.335384	0.00256661
						0.335515	0.00402451
						0.335617	0.00385359
						0.335772	0.00626992
						0.335905	0.00618963
						0.336018	0.004787
						0.336095	0.00560514
						0.336202	0.00588057
						0.3363	0.00218764
						0.336413	0.00283007
						0.336493	0.00318835
						0.336602	0.00382159
						0.336723	0.00337396
						0.336849	0.00465478
						0.336961	0.00690404
						0.337033	0.00712032
						0.337151	0.00685519
						0.337278	0.00835579
						0.337398	0.00792186
						0.337527	0.00467094
						0.337683	0.00444275
						0.337816	0.00600372
						0.337928	0.00518314
						0.338027	0.0061444
						0.338118	0.00718024
						0.338232	0.00810047
						0.338362	0.00945137
						0.338471	0.0119377
						0.338565	0.00964462
						0.338659	0.00873557
						0.338755	0.0104462
						0.338826	0.010309
						0.338955	0.00997631
						0.339083	0.0102575
						0.339196	0.00869497
						0.339368	0.00858601
						0.339471	0.00655082
						0.339565	0.00817994
						0.339681	0.00795497
						0.33977	0.00873293
						0.339905	0.0058965
						0.340053	0.00373118
						0.340138	0.00446623
						0.340233	0.00327496
						0.340324	0.0040888
						0.340414	0.00519034
						0.340517	0.00653111
						0.340651	0.00399148
						0.340767	0.00213087
						0.340879	0.00221707
						0.341008	0.00374759
						0.34112	0.00437873
						0.341222	0.00381274
						0.341331	0.00415316
						0.341426	0.00141744
						0.341527	0.00105619
						0.341625	0.00151484
						0.341752	0.00316103
						0.34191	0.00104347
						0.34202	0.0013475
						0.342149	-0.000651841
						0.342262	0.000248008
						0.342383	0.000603179
						0.342481	0.000313873
						0.342571	-0.000751471
						0.342691	0.00043168
						0.342807	0.00133824
						0.3429	-0.001272
						0.342988	-0.00121714
						0.343102	-0.00140157
						0.343181	-0.0012618
						0.343288	-0.00440728
						0.343425	-0.00625025
						0.34354	-0.00793115
						0.343637	-0.00726966
						0.343729	-0.00732202
						0.343865	-0.00613793
						0.343977	-0.00718754
						0.344087	-0.00535897
						0.344204	-0.00507448
						0.344287	-0.00567264
						0.344373	-0.00412795
						0.344476	-0.00417839
						0.344569	-0.00580235
						0.344667	-0.00436491
						0.344762	-0.00140091
						0.34488	-0.00198211
						0.345003	-0.00188389
						0.34513	-0.00216204
						0.345258	-0.00170681
						0.345337	-0.003513
						0.345429	-0.00163298
						0.345549	0.000106632
						0.345671	-0.00151978
						0.3458	-0.000389527
						0.345897	-0.000615297
						0.345992	0.000364539
						0.346084	0.00203291
						0.346179	0.00176306
						0.346267	0.00401078
						0.346366	0.00639788
						0.346489	0.00860462
						0.346596	0.00976058
						0.346706	0.0102717
						0.346822	0.00889464
						0.346954	0.0108112
						0.347074	0.00882214
						0.347175	0.00845408
						0.347272	0.00808092
						0.347358	0.0111964
						0.347467	0.0121855
						0.34757	0.0143659
						0.347656	0.0141497
						0.34774	0.0152673
						0.347821	0.0144586
						0.347926	0.0139715
						0.348016	0.0150174
						0.348124	0.0162005
						0.348226	0.0164285
						0.348328	0.0190412
						0.348444	0.0210404
						0.348549	0.021973
						0.348677	0.0226414
						0.348785	0.0229046
						0.348871	0.0231243
						0.348963	0.0224183
						0.34908	0.0208773
						0.349225	0.0198393
						0.349363	0.0197021
						0.34947	0.0222372
						0.349568	0.0229182
						0.349686	0.0221012
						0.349828	0.0198156
						0.349928	0.0199197
						0.350034	0.017699
						0.35012	0.0171923
						0.350226	0.0176055
						0.35034	0.0178316
						0.350442	0.0168731
						0.350532	0.0189817
						0.350633	0.0173306
						0.350742	0.0190907
						0.350852	0.0207324
						0.350961	0.0217736
						0.351061	0.0230221
						0.351162	0.0233542
						0.351287	0.0238546
						0.351393	0.0208077
						0.351488	0.0211776
						0.351576	0.0220057
						0.351659	0.0203595
						0.351766	0.0196043
						0.351865	0.0205912
						0.35197	0.0202118
						0.352078	0.0179431
						0.352176	0.0178813
						0.352265	0.0169916
						0.352354	0.0137151
						0.352443	0.0120938
						0.35255	0.0124008
						0.352668	0.011052
						0.352772	0.0110432
						0.352893	0.0100336
						0.352989	0.0108013
						0.353076	0.00984856
						0.353166	0.00874928
						0.353249	0.00693851
						0.35337	0.00431117
						0.35348	0.00712204
						0.353568	0.00735192
						0.353639	0.00654763
						0.353746	0.00587239
						0.353862	0.0102854
						0.353966	0.0126266
						0.354081	0.0150275
						0.354204	0.0134895
						0.354306	0.0146894
						0.354415	0.0115382
						0.354525	0.0118091
						0.354618	0.0112904
						0.354701	0.0107966
						0.354791	0.0103454
						0.354912	0.00714904
						0.35502	0.00746266
						0.35513	0.00932209
						0.355213	0.0118907
						0.355305	0.00939968
						0.35543	0.0103477
						0.355533	0.0112187
						0.355621	0.00761503
						0.355708	0.00891839
						0.355815	0.00921141
						0.355904	0.0103093
						0.355995	0.00972936
						0.356124	0.01083
						0.356257	0.0102852
						0.356386	0.00968575
						0.356493	0.00894139
						0.356609	0.00679812
						0.356689	0.00941873
						0.356793	0.0109821
						0.356907	0.0109799
						0.357023	0.00995
						0.357107	0.00862177
						0.357185	0.0090992
						0.357284	0.00857744
						0.357367	0.0100206
						0.357436	0.0115335
						0.357515	0.0126932
						0.357595	0.0137142
						0.357689	0.0124425
						0.357803	0.0121498
						0.357917	0.0120306
						0.358021	0.0149402
						0.358137	0.0166212
						0.358226	0.0178114
						0.35831	0.0180779
						0.358414	0.0176336
						0.358506	0.0166101
						0.358608	0.0161731
						0.358711	0.0152157
						0.358794	0.017141
						0.358894	0.0166683
						0.359051	0.0163341
						0.359141	0.0151732
						0.359217	0.0123949
						0.359289	0.0120506
						0.359393	0.0139903
						0.359508	0.0143356
						0.35961	0.0129693
						0.359718	0.0119864
						0.359814	0.0104976
						0.359915	0.00882066
						0.359974	0.00827951
						0.360043	0.00620095
						0.360142	0.00862528
						0.360247	0.00830408
						0.360319	0.00648781
						0.360431	0.00565565
						0.36056	0.00526441
						0.360669	0.00522467
						0.360764	0.00522693
						0.360859	0.00498163
						0.360982	0.00422312
						0.361114	0.00241447
						0.361216	0.00135803
						0.361303	0.00122594
						0.361375	-0.000560921
						0.361467	0.00044186
						0.361572	-0.0016299
						0.361679	-0.00454163
						0.361801	-0.00524204
						0.361906	-0.00477877
						0.361988	-0.0067125
						0.362062	-0.00640646
						0.362175	-0.00579628
						0.362291	-0.0037543
						0.362396	-0.00363088
						0.362499	-0.00262346
						0.362588	-0.000624027
						0.362681	0.00148007
						0.362804	0.00137309
						0.362906	0.000810088
						0.362981	0.0010535
						0.363065	-0.00129406
						0.36317	0.000145607
						0.363262	-0.00400256
						0.36337	-0.00357629
						0.363439	-0.0019568
						0.363522	-0.00192319
						0.363637	-0.00369186
						0.363741	-0.00409467
						0.363827	-0.00241426
						0.363911	-0.00421859
						0.364	-0.00579243
						0.364059	-0.00789324
						0.36414	-0.00910223
						0.36424	-0.00891323
						0.36435	-0.0107807
						0.364456	-0.00952871
						0.364542	-0.00884402
						0.36463	-0.00888046
						0.36475	-0.0067494
						0.36484	-0.00508716
						0.364943	-0.00523533
						0.365043	-0.004152
						0.365136	-0.00420917
						0.365242	-0.00408518
						0.365365	-0.00498568
						0.365445	-0.00426512
						0.365534	-0.00347885
						0.365646	-0.00368573
						0.365772	-0.00356834
						0.365883	-0.00611631
						0.365954	-0.0042939
						0.366065	-0.00310141
						0.366161	-0.00173977
						0.366234	-0.00203608
						0.36631	-0.00415651
						0.366401	-0.00305099
						0.366513	-0.00345027
						0.366592	-0.00296393
						0.366702	-0.00480524
						0.366802	-0.00541823
						0.366898	-0.00296913
						0.366974	-0.0025514
						0.36706	-0.00137384
						0.367161	-0.00167616
						0.367279	-0.00122465
						0.367387	-0.00138796
						0.367465	-0.00217897
						0.367558	0.000627813
						0.367666	0.00031149
						0.36775	-5.22637e-05
						0.367812	-0.000876872
						0.367906	-0.00249105
						0.367993	-0.00502084
						0.368084	-0.00568791
						0.368177	-0.00499934
						0.368259	-0.00239708
						0.368369	-0.00418823
						0.368471	-0.00515874
						0.368561	-0.00876816
						0.368655	-0.0094023
						0.368754	-0.0123541
						0.368848	-0.0148092
						0.368946	-0.0144381
						0.369063	-0.0137966
						0.369136	-0.0155511
						0.36924	-0.0180198
						0.369341	-0.0175803
						0.369419	-0.0190603
						0.369514	-0.0184715
						0.369581	-0.017562
						0.369677	-0.019456
						0.369777	-0.019809
						0.369888	-0.0222517
						0.369972	-0.0235562
						0.370061	-0.0241214
						0.370163	-0.0230383
						0.370247	-0.0237302
						0.370358	-0.0274171
						0.370475	-0.0255112
						0.370577	-0.0265706
						0.37065	-0.0282672
						0.370728	-0.0261471
						0.370797	-0.0251785
						0.370873	-0.0264539
						0.370958	-0.0234674
						0.371029	-0.0217971
						0.371144	-0.0217824
						0.37127	-0.0200156
						0.371351	-0.0206716
						0.371442	-0.0207452
						0.371543	-0.0190171
						0.371629	-0.0204486
						0.37172	-0.0202851
						0.371817	-0.0217755
						0.371917	-0.0218899
						0.372013	-0.0203422
						0.372096	-0.0245794
						0.372183	-0.0261587
						0.372279	-0.0223794
						0.372388	-0.0204275
						0.372477	-0.0221644
						0.372564	-0.0223185
						0.37268	-0.0234192
						0.372791	-0.0215012
						0.372876	-0.0216016
						0.372946	-0.0223039
						0.373044	-0.0215604
						0.373126	-0.0201504
						0.373228	-0.0174886
						0.373322	-0.0183224
						0.373399	-0.0168549
						0.373498	-0.0146703
						0.37359	-0.0138589
						0.373668	-0.0108958
						0.373779	-0.0112773
						0.373886	-0.00776064
						0.373965	-0.00624947
						0.374054	-0.00678831
						0.374146	-0.00589855
						0.374227	-0.00834324
						0.37435	-0.0107143
						0.374437	-0.0113415
						0.374553	-0.0120678
						0.374618	-0.0146238
						0.374698	-0.0148877
						0.374784	-0.0157765
						0.374889	-0.0188109
						0.37498	-0.0153132
						0.375077	-0.0147574
						0.375162	-0.0125965
						0.375235	-0.0120582
						0.375309	-0.0124441
						0.375389	-0.0128665
						0.375453	-0.0142684
						0.37555	-0.0128034
						0.37565	-0.0103882
						0.375743	-0.0104698
						0.375835	-0.00994474
						0.375907	-0.0109535
						0.375978	-0.0102434
						0.376046	-0.0110997
						0.376119	-0.0107114
						0.376229	-0.0138468
						0.376326	-0.0130727
						0.376418	-0.012808
						0.37653	-0.0109414
						0.376617	-0.00919103
						0.376708	-0.00709688
						0.376807	-0.00766565
						0.376908	-0.0111264
						0.377014	-0.010952
						0.377113	-0.0123778
						0.377201	-0.0144447
						0.377283	-0.0139128
						0.377357	-0.014595
						0.377453	-0.0153362
						0.377527	-0.0189963
						0.377641	-0.0176692
						0.377732	-0.0189453
						0.377845	-0.017016
						0.377959	-0.018632
						0.378054	-0.016785
						0.378139	-0.0141146
						0.378243	-0.0137694
						0.378333	-0.0136031
						0.378417	-0.0106805
						0.378489	-0.00924412
						0.378569	-0.00987022
						0.378658	-0.0107248
						0.378759	-0.0110677
						0.378844	-0.0121947
						0.378933	-0.0102562
						0.379042	-0.0116133
						0.379128	-0.0102436
						0.379208	-0.00884396
						0.379291	-0.00889173
						0.37937	-0.00975618
						0.379462	-0.0102576
						0.379576	-0.00817855
						0.379648	-0.0101923
						0.379712	-0.00687156
						0.379805	-0.0070597
						0.379896	-0.00934008
						0.379966	-0.0102074
						0.380046	-0.0109918
						0.380135	-0.0112844
						0.380232	-0.0131298
						0.380304	-0.0144867
						0.380399	-0.0142709
						0.380491	-0.0151997
						0.380596	-0.0159279
						0.380686	-0.0182584
						0.380763	-0.0177641
						0.380865	-0.0185225
						0.380954	-0.0181909
						0.381034	-0.0181233
						0.381123	-0.0168881
						0.381198	-0.0124015
						0.381272	-0.013002
						0.381358	-0.0158099
						0.381442	-0.0169942
						0.381548	-0.0161488
						0.381646	-0.0148454
						0.381753	-0.0132016
						0.381823	-0.0117642
						0.381899	-0.0113512
						0.381991	-0.0104464
						0.382117	-0.0133822
						0.382194	-0.0138419
						0.38229	-0.0132508
						0.382368	-0.0135252
						0.382431	-0.0141882
						0.382507	-0.015816
						0.382614	-0.0169134
						0.382706	-0.0188027
						0.382787	-0.0196343
						0.382867	-0.0194526
						0.382965	-0.0204934
						0.383047	-0.0197851
						0.383111	-0.0197203
						0.383179	-0.0196607
						0.383255	-0.0136211
						0.383337	-0.0121744
						0.383456	-0.0110067
						0.38357	-0.0116056
						0.383648	-0.0121947
						0.383708	-0.0109776
						0.383794	-0.0106443
						0.383869	-0.0109644
						0.38394	-0.0104238
						0.384002	-0.00991133
						0.384071	-0.00804079
						0.384162	-0.00922307
						0.384261	-0.00668999
						0.384354	-0.00561828
						0.384454	-0.00573737
						0.384531	-0.00565372
						0.384605	-0.00426655
						0.384723	-0.00378632
						0.384837	-0.00502177
						0.384949	-0.00385414
						0.385022	-0.00288996
						0.385095	-0.00319975
						0.385161	-0.00142138
						0.385241	-0.00220257
						0.385321	-0.00302436
						0.385411	-0.00327356
						0.385492	-0.00400445
						0.385582	-0.00890255
						0.385664	-0.0101497
						0.385756	-0.00932172
						0.38585	-0.0104255
						0.385973	-0.00903111
						0.386075	-0.00802514
						0.386153	-0.0059589
						0.386239	-0.00560708
						0.386339	-0.00559082
						0.386428	-0.00428466
						0.386512	-0.00565822
						0.386604	-0.00495594
						0.386686	-0.00607384
						0.386796	-0.00632091
						0.386893	-0.00810142
						0.386957	-0.00995808
						0.387026	-0.0100735
						0.387116	-0.010142
						0.3872	-0.0122891
						0.3873	-0.0130619
						0.387397	-0.0129803
						0.387469	-0.0118427
						0.387548	-0.014245
						0.387643	-0.0143322
						0.387713	-0.0145948
						0.387803	-0.0147855
						0.387877	-0.0150738
						0.387958	-0.0166909
						0.388061	-0.016838
						0.388136	-0.0152849
						0.388208	-0.013936
						0.388277	-0.0126799
						0.388352	-0.0132436
						0.388443	-0.016429
						0.388569	-0.0164216
						0.388666	-0.0152047
						0.388747	-0.0146829
						0.388819	-0.0129877
						0.388885	-0.016899
						0.388975	-0.0175421
						0.389041	-0.014408
						0.389095	-0.0144486
						0.389167	-0.0107664
						0.38928	-0.0111315
						0.389359	-0.00927988
						0.38942	-0.00879321
						0.389511	-0.0066759
						0.389604	-0.00371491
						0.389669	-0.00390975
						0.389769	-0.00519635
						0.389871	-0.00477145
						0.389959	-0.00187856
						0.390053	0.00158867
						0.390152	0.00204942
						0.390228	0.00142568
						0.390296	0.0031691
						0.390378	0.00242513
						0.390447	0.00270117
						0.390548	0.00488383
						0.390652	0.00494732
						0.390723	0.00631089
						0.390799	0.00754394
						0.390876	0.0077953
						0.390967	0.00820742
						0.39106	0.00756583
						0.391128	0.00854958
						0.391191	0.0124437
						0.391284	0.0131429
						0.391375	0.0152372
						0.391437	0.0161394
						0.3915	0.0162072
						0.391589	0.017342
						0.39168	0.0147746
						0.391763	0.0153568
						0.391858	0.0112455
						0.391959	0.011376
						0.392039	0.0100769
						0.392128	0.0129806
						0.392215	0.013095
						0.392292	0.0127877
						0.392386	0.0140675
						0.392473	0.0148909
						0.392557	0.0141512
						0.392642	0.0138195
						0.392731	0.0132441
						0.392804	0.0151379
						0.39288	0.0126575
						0.392964	0.0109178
						0.393052	0.0108199
						0.39315	0.00958809
						0.393232	0.00832934
						0.393318	0.00637223
						0.393395	0.00519268
						0.393476	0.00295324
						0.393571	0.00455744
						0.393651	0.00223015
						0.393732	0.00179836
						0.393814	0.00119025
						0.393885	-0.001052
						0.393953	-0.00170153
						0.394029	-0.00355954
						0.394122	-0.00065777
						0.394187	-0.00237803
						0.394252	0.000245978
						0.394361	0.0015682
						0.394439	-0.00184105
						0.394542	-0.00310677
						0.394637	-0.00567948
						0.394706	-0.00701251
						0.394785	-0.00460217
						0.39484	-0.00424581
						0.394913	-0.00364621
						0.394985	-0.00519433
						0.395071	-0.00659167
						0.395127	-0.00563174
						0.395192	-0.00454349
						0.395267	-0.00374446
						0.395347	-0.00456743
						0.395433	-0.00387033
						0.395523	-0.0054825
						0.39562	-0.0050052
						0.395714	-0.00437494
						0.395803	-0.00375935
						0.395881	-0.00354167
						0.395931	-0.00298446
						0.396011	-0.00343845
						0.396123	-0.00393544
						0.396212	-0.00489814
						0.396308	-0.00464372
						0.396382	-0.000811041
						0.396458	-0.00247306
						0.396554	-0.00272948
						0.396612	-0.00289969
						0.396711	-0.000452317
						0.396785	0.000357678
						0.396865	0.00276621
						0.396942	0.00317013
						0.397029	0.00289041
						0.397109	0.0026494
						0.397189	0.00522407
						0.397269	0.00629017
						0.397369	0.00611604
						0.397448	0.00825337
						0.397515	0.00667423
						0.397604	0.00868675
						0.397689	0.0102214
						0.397763	0.0120068
						0.397848	0.0131165
						0.397936	0.0117079
						0.398022	0.014777
						0.398125	0.0143577
						0.398224	0.0118747
						0.398297	0.0119235
						0.398373	0.00969204
						0.398455	0.00862458
						0.398567	0.00965477
						0.39866	0.0104852
						0.39873	0.0116013
						0.398803	0.0118377
						0.398875	0.00914
						0.39894	0.00996913
						0.39902	0.00841246
						0.3991	0.0103004
						0.399176	0.00978196
						0.399264	0.00879822
						0.399336	0.00744685
						0.399403	0.006079
						0.399484	0.00409326
						0.399569	0.00328737
						0.399647	0.00133039
						0.399719	-0.00253672
						0.39979	-0.00135363
						0.399854	-0.00245129
						0.399924	0.000589175
						0.400003	-0.00155544
						0.400077	-0.000572724
						0.400143	0.000246349
						0.400224	0.00122217
						0.400308	-0.00138441
						0.400379	-0.000993586
						0.400471	-0.000635207
						0.400566	-0.000144256
						0.400649	-0.00161178
						0.400736	8.5149e-05
						0.400823	-0.000843087
						0.400901	0.000572825
						0.400986	-0.00186705
						0.401062	-0.00190726
						0.401138	9.67334e-05
						0.401223	-0.00189634
						0.401303	-0.00205056
						0.401399	-0.0016413
						0.401474	-2.3277e-05
						0.401553	0.00216097
						0.401628	0.00243259
						0.401715	0.00170304
						0.40183	0.00453391
						0.401898	0.00309746
						0.401955	0.00500431
						0.402009	0.00757956
						0.402094	0.00717262
						0.402168	0.00675909
						0.402245	0.00546145
						0.402338	0.00703086
						0.402421	0.00552513
						0.402492	0.00289577
						0.402581	0.00510639
						0.40263	0.00470369
						0.402722	0.00525799
						0.402819	0.00575895
						0.402896	0.00230355
						0.402988	0.00141135
						0.403063	0.00256053
						0.403145	0.00241376
						0.403245	0.00222987
						0.403313	-0.000226857
						0.403396	0.00128947
						0.403491	0.00210936
						0.40356	0.00246773
						0.403633	0.000427972
						0.4037	0.00424946
						0.403773	0.00427895
						0.403849	0.00293826
						0.403916	0.00188701
						0.403974	0.00361569
						0.40404	0.00192586
						0.404106	0.000914946
						0.4042	0.00237754
						0.404289	0.00304075
						0.404362	0.00478661
						0.404446	0.00360608
						0.404523	0.00483888
						0.404601	0.00611152
						0.404687	0.00601446
						0.404752	0.0047898
						0.404823	0.00374578
						0.404902	0.00341051
						0.404976	0.00418902
						0.405032	0.00630018
						0.405099	0.00531185
						0.40516	0.00682593
						0.405228	0.00766584
						0.4053	0.0086659
						0.405388	0.0077704
						0.405472	0.00777298
						0.405535	0.00751893
						0.40561	0.00662522
						0.4057	0.00515368
						0.405766	0.00519693
						0.405847	0.00585943
						0.405937	0.00266095
						0.406017	0.00435022
						0.406094	0.00528254
						0.40617	0.00579224
						0.406243	0.00677872
						0.4063	0.00826276
						0.406371	0.00766784
						0.406467	0.00536083
						0.406568	0.00492574
						0.406668	0.0052627
						0.406771	0.00628698
						0.406853	0.00446727
						0.406907	0.00644959
						0.406973	0.00339641
						0.40704	0.00318642
						0.40712	0.00340667
						0.407204	0.00401453
						0.407307	0.00389808
						0.407403	0.00476906
						0.407465	0.00764457
						0.40753	0.00733786
						0.407588	0.0100956
						0.407651	0.00962616
						0.40774	0.0116977
						0.407827	0.00757582
						0.407897	0.00859502
						0.407964	0.0107266
						0.408034	0.00928026
						0.408101	0.00946199
						0.408187	0.010671
						0.408269	0.0126397
						0.408356	0.0128765
						0.408454	0.0127877
						0.408551	0.014585
						0.408637	0.0143171
						0.408722	0.0145255
						0.4088	0.0131482
						0.408875	0.0147825
						0.408943	0.0153833
						0.409022	0.0141416
						0.409111	0.0135797
						0.409185	0.0107772
						0.40925	0.0108017
						0.409324	0.00747899
						0.409406	0.00796679
						0.409526	0.00689952
						0.409608	0.0068522
						0.409688	0.00528809
						0.409773	0.00739167
						0.409839	0.00574325
						0.409899	0.0053196
						0.409969	0.00506221
						0.410049	0.0059844
						0.410135	0.00513519
						0.410216	0.00601467
						0.410285	0.00312021
						0.410351	0.005352
						0.410408	0.00595477
						0.410465	0.00648239
						0.410564	0.00697487
						0.410647	0.00730392
						0.410727	0.00677978
						0.410792	0.00561322
						0.41086	0.00498516
						0.410942	0.00546395
						0.41101	0.00605363
						0.411076	0.0085517
						0.411153	0.00629535
						0.411204	0.00538795
						0.411257	0.00705992
						0.411356	0.00944358
						0.411441	0.00572705
						0.411522	0.00478588
						0.411584	0.0055995
						0.411653	0.00420676
						0.411731	0.00357236
						0.41179	0.00303063
						0.411845	0.000637725
						0.411932	0.00193288
						0.412008	0.000776167
						0.412086	0.00168314
						0.412148	0.0004188
						0.412237	-0.000437697
						0.412337	-0.00168156
						0.4124	-0.00257764
						0.412488	-0.0039713
						0.41255	-0.0022257
						0.412627	-0.00135512
						0.412716	-0.00220559
						0.412806	-0.00385286
						0.412875	-0.00259243
						0.412949	-0.0042604
						0.413036	-0.00360592
						0.413087	-0.00372255
						0.41316	-0.00528169
						0.413218	-0.00435026
						0.413289	-0.00515359
						0.413355	-0.00420575
						0.413421	-0.00302186
						0.413489	-0.00396443
						0.413581	-0.0038229
						0.413667	-0.00212982
						0.413733	-0.00290508
						0.4138	-0.00171415
						0.413871	-0.00343792
						0.413925	-0.00564964
						0.414003	-0.00659415
						0.414072	-0.00590698
						0.414142	-0.00465805
						0.414223	-0.00370267
						0.414306	-0.00684331
						0.414394	-0.00865069
						0.414468	-0.00802463
						0.414562	-0.00655013
						0.414613	-0.00539137
						0.41469	-0.00763058
						0.414766	-0.00711105
						0.414826	-0.00768732
						0.414897	-0.00768331
						0.414979	-0.00799631
						0.415073	-0.00914151
						0.415136	-0.00915197
						0.415193	-0.0090503
						0.415267	-0.00967861
						0.415352	-0.0120205
						0.415444	-0.00967465
						0.415533	-0.00807948
						0.415608	-0.00991092
						0.41568	-0.00894681
						0.415756	-0.00963346
						0.415831	-0.00938604
						0.415894	-0.00924967
						0.415947	-0.0101381
						0.416018	-0.0104132
						0.416113	-0.0104611
						0.416191	-0.0124479
						0.416273	-0.0128161
						0.416348	-0.0120638
						0.416409	-0.0130101
						0.416492	-0.0140533
						0.416576	-0.012911
						0.416661	-0.00955014
						0.416734	-0.006761
						0.416806	-0.00643398
						0.416878	-0.00353118
						0.416954	-0.00323381
						0.417019	-0.00109641
						0.417086	-0.000324958
						0.417144	0.000306629
						0.417193	0.00201393
						0.417265	-2.93335e-05
						0.417345	0.00217439
						0.417421	0.00221191
						0.417501	0.00345257
						0.41759	0.00616427
						0.417668	0.00381539
						0.417729	0.00755555
						0.417793	0.00583164
						0.417868	0.00619749
						0.417948	0.00689927
						0.418036	0.00718485
						0.41812	0.00767058
						0.418195	0.0099659
						0.418247	0.0113844
						0.418306	0.0121037
						0.418358	0.0117079
						0.418436	0.00968434
						0.418545	0.00740512
						0.418616	0.00898096
						0.418695	0.00920727
						0.418748	0.00822342
						0.418819	0.00549296
						0.418882	0.00524869
						0.418974	0.00511442
						0.419045	0.00319896
						0.419117	0.0031043
						0.419174	0.00108873
						0.41925	0.00131251
						0.419327	0.00284908
						0.419403	0.000789095
						0.419492	0.00287091
						0.419568	0.000840039
						0.419631	0.00189843
						0.4197	0.00262984
						0.419776	0.000820644
						0.419841	0.00054814
						0.419897	0.00136329
						0.419958	0.0019979
						0.420022	0.00101938
						0.4201	-0.000488678
						0.420178	-0.00170839
						0.420251	-0.00218891
						0.420344	-0.00142616
						0.420424	-0.00472337
						0.420514	-0.00608461
						0.420573	-0.00542344
						0.420633	-0.0064221
						0.420721	-0.00737812
						0.420813	-0.00912995
						0.420883	-0.0106878
						0.420964	-0.0130624
						0.421032	-0.0141754
						0.421114	-0.0168715
						0.421184	-0.0169089
						0.421245	-0.0168329
						0.421318	-0.0175227
						0.421396	-0.0162138
						0.42148	-0.0161545
						0.421559	-0.0156786
						0.421617	-0.0162475
						0.421679	-0.018622
						0.421744	-0.0168637
						0.42181	-0.016653
						0.421867	-0.0158507
						0.421942	-0.0164705
						0.42202	-0.0163588
						0.422109	-0.0157143
						0.422186	-0.0168109
						0.422263	-0.015594
						0.42231	-0.0138773
						0.422396	-0.0147656
						0.422459	-0.0152249
						0.422529	-0.0121126
						0.422602	-0.0108592
						0.422664	-0.0103411
						0.422745	-0.00819232
						0.422817	-0.00737418
						0.422886	-0.0058809
						0.422968	-0.00646703
						0.423027	-0.00638187
						0.423082	-0.00593124
						0.423152	-0.00691034
						0.423238	-0.00969602
						0.423327	-0.00730965
						0.423386	-0.00596864
						0.423447	-0.0056304
						0.423525	-0.00263309
						0.423606	-0.00135345
						0.42369	-0.00119462
						0.423766	0.000216368
						0.423835	0.00238887
						0.423899	0.00171466
						0.423958	-0.00164196
						0.424015	-0.00236336
						0.424082	-0.00210561
						0.424149	-0.00056909
						0.424239	-0.00094916
						0.424309	-0.0010631
						0.424368	0.000938931
						0.424443	0.00260254
						0.424537	0.00306074
						0.424605	0.00713999
[truncated: 3,179 more rows]

## Sheet: Supplementary Figure 4e
Supplementary Figure 4e
1/Resolution	No Mask	Loose	Tight	Corrected		1/Resolution	Model
0.00117836	1	1	1	1		0.0278113	0.915212
0.00353507	0.999435	0.999999	1	1		0.0341463	0.915232
0.00589178	0.999508	0.999994	0.999998	0.999998		0.0387692	0.91541
0.00824849	0.998994	0.999982	0.999995	0.999995		0.0424018	0.915519
0.0106052	0.998675	0.999956	0.99999	0.99999		0.0455713	0.915916
0.0129619	0.997393	0.999894	0.999978	0.999978		0.0484507	0.915783
0.0153186	0.995208	0.999835	0.999962	0.999962		0.0507016	0.915948
0.0176753	0.996256	0.999868	0.999962	0.999962		0.0529151	0.916614
0.0200321	0.996105	0.999862	0.999959	0.999959		0.0552924	0.916528
0.0223888	0.99516	0.999806	0.999941	0.999941		0.0570919	0.916877
0.0247455	0.991941	0.999641	0.999888	0.999888		0.058722	0.917419
0.0271022	0.991483	0.999582	0.999847	0.999847		0.0605185	0.917792
0.0294589	0.991998	0.999622	0.999858	0.999858		0.0621226	0.917522
0.0318156	0.990873	0.999536	0.999843	0.999843		0.0636907	0.91738
0.0341723	0.986404	0.99921	0.999771	0.999771		0.0652429	0.917625
0.036529	0.979516	0.99884	0.999633	0.999633		0.0666569	0.917824
0.0388857	0.974503	0.998546	0.999517	0.999517		0.0677421	0.918309
0.0412425	0.961783	0.997914	0.999362	0.999362		0.0690698	0.918966
0.0435992	0.935429	0.996745	0.999078	0.999078		0.0702994	0.919185
0.0459559	0.8983	0.995032	0.998558	0.998558		0.0716532	0.919885
0.0483126	0.878664	0.993632	0.997991	0.997991		0.0729444	0.9199
0.0506693	0.877997	0.992887	0.997457	0.997457		0.0739539	0.920128
0.053026	0.879026	0.990606	0.996708	0.996708		0.0749937	0.920438
0.0553827	0.867134	0.987181	0.99525	0.99525		0.0760029	0.920843
0.0577394	0.850348	0.982944	0.993436	0.993436		0.0769456	0.92135
0.0600962	0.810564	0.977099	0.991496	0.991496		0.0781325	0.921566
0.0624529	0.781999	0.971931	0.989596	0.989596		0.0790053	0.922071
0.0648096	0.763204	0.967113	0.987666	0.987666		0.0800343	0.92232
0.0671663	0.746878	0.964889	0.986343	0.986343		0.0809906	0.922356
0.069523	0.744093	0.963102	0.985468	0.985468		0.0819535	0.92277
0.0718797	0.742482	0.962939	0.984674	0.984674		0.0827602	0.922835
0.0742364	0.740584	0.961911	0.983122	0.983122		0.0836051	0.922703
0.0765931	0.727869	0.96039	0.981227	0.981227		0.0845172	0.923053
0.0789498	0.723911	0.958021	0.979969	0.979969		0.0853856	0.922911
0.0813066	0.716525	0.954307	0.977364	0.977364		0.0862263	0.922809
0.0836633	0.70961	0.949992	0.974969	0.974969		0.086832	0.92251
0.08602	0.697245	0.948152	0.973154	0.973154		0.0876512	0.922387
0.0883767	0.684025	0.944648	0.97112	0.97112		0.0885673	0.922719
0.0907334	0.655587	0.940259	0.968172	0.968172		0.0892908	0.92316
0.0930901	0.632168	0.934221	0.964502	0.964502		0.0901115	0.923502
0.0954468	0.619189	0.925141	0.960056	0.960056		0.0907934	0.922799
0.0978035	0.611092	0.917714	0.955997	0.955997		0.0915468	0.921614
0.10016	0.591152	0.910129	0.950548	0.950548		0.0923413	0.921149
0.102517	0.540779	0.898749	0.943776	0.943776		0.0929584	0.920843
0.104874	0.506096	0.885789	0.93586	0.93586		0.0935993	0.920051
0.10723	0.47621	0.874561	0.927724	0.927724		0.0942737	0.919268
0.109587	0.462148	0.859823	0.918396	0.918396		0.094997	0.919895
0.111944	0.404793	0.836555	0.906875	0.906875		0.0956492	0.91891
0.114301	0.363052	0.810901	0.890981	0.890981		0.0963008	0.917603
0.116657	0.348597	0.787367	0.871337	0.871337		0.0970428	0.915959
0.119014	0.307638	0.758976	0.851294	0.851294		0.0976807	0.91429
0.121371	0.263959	0.723447	0.827367	0.827367		0.0982311	0.912116
0.123727	0.244037	0.683967	0.798658	0.798658		0.0988548	0.910286
0.126084	0.219034	0.646961	0.767865	0.767865		0.0994119	0.908415
0.128441	0.191702	0.611938	0.739156	0.739156		0.100002	0.906422
0.130798	0.170427	0.584047	0.714796	0.714796		0.100649	0.904256
0.133154	0.155904	0.555802	0.685219	0.685219		0.101341	0.901591
0.135511	0.15505	0.523787	0.648305	0.648305		0.10191	0.899963
0.137868	0.13512	0.484532	0.605099	0.605099		0.102473	0.896624
0.140224	0.116945	0.451963	0.570701	0.570701		0.103109	0.894247
0.142581	0.103895	0.417537	0.535973	0.367853		0.103685	0.891392
0.144938	0.105533	0.384247	0.500719	0.420629		0.104174	0.888725
0.147294	0.090105	0.368594	0.48206	0.431383		0.104709	0.884713
0.149651	0.090235	0.356351	0.464964	0.432985		0.105253	0.882608
0.152008	0.090944	0.348328	0.455837	0.434963		0.105708	0.879589
0.154365	0.080921	0.347271	0.453947	0.440461		0.106287	0.876942
0.156721	0.08743	0.337306	0.439199	0.425566		0.106778	0.875231
0.159078	0.080709	0.326816	0.426753	0.414393		0.107427	0.872502
0.161435	0.080194	0.314829	0.409962	0.40235		0.107938	0.870084
0.163791	0.077295	0.293929	0.386255	0.370114		0.108419	0.867481
0.166148	0.071006	0.270986	0.364312	0.342793		0.108841	0.864654
0.168505	0.057973	0.264045	0.350639	0.335227		0.109491	0.861773
0.170862	0.060584	0.26101	0.339926	0.335187		0.109989	0.857642
0.173218	0.063021	0.276737	0.35256	0.352183		0.11052	0.854612
0.175575	0.062636	0.290809	0.358872	0.352979		0.111042	0.852431
0.177932	0.055537	0.290743	0.357008	0.351521		0.111396	0.84824
0.180288	0.059175	0.27787	0.351542	0.347664		0.111975	0.844807
0.182645	0.05622	0.270077	0.356563	0.35695		0.112483	0.841045
0.185002	0.05728	0.276792	0.376622	0.378139		0.112934	0.836747
0.187359	0.057238	0.291145	0.399525	0.404391		0.113378	0.832724
0.189715	0.054031	0.299255	0.403674	0.408722		0.113835	0.829203
0.192072	0.059562	0.295316	0.391055	0.40318		0.114232	0.825866
0.194429	0.061957	0.289688	0.384042	0.401255		0.11467	0.822407
0.196785	0.058995	0.284797	0.381157	0.395548		0.115154	0.818469
0.199142	0.056049	0.277949	0.377078	0.385292		0.115628	0.815474
0.201499	0.047349	0.27764	0.369869	0.370827		0.116168	0.811916
0.203856	0.044756	0.266182	0.352988	0.355851		0.116605	0.807396
0.206212	0.04516	0.25498	0.337158	0.343648		0.117001	0.803934
0.208569	0.041638	0.236444	0.318228	0.326986		0.117444	0.800572
0.210926	0.043938	0.22175	0.301949	0.311326		0.117821	0.797032
0.213282	0.039226	0.213994	0.294124	0.304525		0.118245	0.794687
0.215639	0.039125	0.202621	0.282901	0.291487		0.118638	0.791401
0.217996	0.03392	0.186744	0.266297	0.273057		0.119052	0.787181
0.220353	0.034216	0.178668	0.253545	0.25926		0.119665	0.784393
0.222709	0.038444	0.175142	0.240596	0.24847		0.120223	0.780534
0.225066	0.033201	0.170381	0.229751	0.236995		0.120565	0.77643
0.227423	0.027932	0.160128	0.218724	0.219387		0.120976	0.772353
0.229779	0.03372	0.145435	0.201734	0.194705		0.121351	0.768501
0.232136	0.02864	0.144131	0.194395	0.180662		0.12172	0.765693
0.234493	0.031432	0.139645	0.185994	0.174131		0.122133	0.762274
0.23685	0.030898	0.132525	0.173303	0.170655		0.1225	0.759587
0.239206	0.023601	0.12679	0.16226	0.165567		0.12288	0.754749
0.241563	0.0254	0.124457	0.148886	0.153386		0.123217	0.751122
0.24392	0.026705	0.124229	0.151617	0.154335		0.123611	0.748342
0.246276	0.027217	0.109575	0.14686	0.152002		0.124017	0.745772
0.248633	0.020804	0.103915	0.142145	0.152336		0.124399	0.743469
0.25099	0.022289	0.108901	0.136743	0.145983		0.124824	0.740224
0.253347	0.026949	0.112641	0.137876	0.143145		0.125259	0.73717
0.255703	0.028501	0.113939	0.136603	0.137544		0.125582	0.732231
0.25806	0.020079	0.115212	0.136925	0.135568		0.126009	0.729026
0.260417	0.028524	0.118267	0.139744	0.137807		0.126358	0.724576
0.262773	0.01866	0.109755	0.137147	0.140881		0.126759	0.721609
0.26513	0.01558	0.086699	0.126842	0.136996		0.127102	0.718098
0.267487	0.017735	0.072998	0.113045	0.135106		0.127495	0.716017
0.269844	0.012796	0.072528	0.097548	0.125385		0.127938	0.71407
0.2722	0.017229	0.072949	0.09202	0.121884		0.128331	0.71108
0.274557	0.019017	0.075205	0.090225	0.11693		0.128779	0.708844
0.276914	0.017811	0.075275	0.089325	0.105716		0.129175	0.707149
0.27927	0.018408	0.06929	0.090181	0.095613		0.129501	0.703854
0.281627	0.013817	0.068896	0.091188	0.083359		0.129778	0.702157
0.283984	0.019432	0.066866	0.092034	0.076478		0.13009	0.698049
0.28634	0.015043	0.074816	0.096262	0.077002		0.130431	0.693825
0.288697	0.018188	0.082679	0.097275	0.080934		0.130716	0.690287
0.291054	0.01748	0.081993	0.095155	0.081508		0.131036	0.688118
0.293411	0.015443	0.073351	0.093007	0.08311		0.131402	0.685725
0.295767	0.012801	0.063877	0.086805	0.076563		0.131778	0.683199
0.298124	0.014934	0.05859	0.087613	0.074618		0.132174	0.680135
0.300481	0.017422	0.068178	0.093493	0.082247		0.13262	0.676779
0.302837	0.014386	0.072895	0.098196	0.087536		0.13293	0.673686
0.305194	0.014856	0.072927	0.091923	0.08329		0.133224	0.671099
0.307551	0.014862	0.063896	0.081724	0.082052		0.133584	0.667425
0.309908	0.010264	0.058739	0.068992	0.081179		0.133923	0.665098
0.312264	0.008534	0.052682	0.062759	0.075332		0.134204	0.662026
0.314621	0.013187	0.049916	0.056892	0.073819		0.134497	0.657355
0.316978	0.01513	0.04909	0.0586	0.075046		0.13485	0.65636
0.319334	0.013595	0.044447	0.058354	0.071762		0.13513	0.65259
0.321691	0.012318	0.053644	0.063807	0.071313		0.135541	0.648837
0.324048	0.01321	0.060843	0.064959	0.072053		0.13589	0.645297
0.326405	0.012177	0.065233	0.065541	0.07291		0.136262	0.641347
0.328761	0.012106	0.061692	0.069162	0.075367		0.13652	0.638023
0.331118	0.012352	0.058265	0.071343	0.071168		0.136838	0.635796
0.333475	0.018124	0.063203	0.075591	0.068299		0.137299	0.631828
0.335831	0.005899	0.058972	0.081269	0.069226		0.137601	0.629706
0.338188	0.012444	0.052822	0.078469	0.068028		0.137904	0.626153
0.340545	0.013738	0.053363	0.07573	0.067349		0.13819	0.623162
0.342902	0.013225	0.05369	0.073424	0.07131		0.138524	0.619561
0.345258	0.008859	0.04819	0.067748	0.07018		0.138801	0.617634
0.347615	0.014073	0.047255	0.066116	0.074097		0.139137	0.613527
0.349972	0.008746	0.049078	0.07308	0.082662		0.139442	0.609013
0.352328	0.008121	0.056818	0.087366	0.094287		0.139736	0.605301
0.354685	0.007751	0.062909	0.093357	0.097084		0.140003	0.601693
0.357042	0.012962	0.061497	0.097756	0.09745		0.140417	0.598257
0.359399	0.012758	0.061446	0.098208	0.097566		0.140675	0.595538
0.361755	0.009731	0.061017	0.092408	0.092038		0.140958	0.591166
0.364112	0.011653	0.059622	0.084776	0.085786		0.141253	0.587665
0.366469	0.011266	0.055134	0.079036	0.077987		0.141487	0.583633
0.368825	0.006903	0.049939	0.072188	0.066399		0.14178	0.57944
0.371182	0.012502	0.050625	0.065239	0.0513		0.14207	0.576938
0.373539	0.009567	0.051358	0.06103	0.04677		0.14241	0.571911
0.375896	0.009146	0.05277	0.059084	0.046709		0.142722	0.569835
0.378252	0.009224	0.048388	0.054528	0.0471		0.14303	0.567254
0.380609	0.010259	0.042492	0.050922	0.043993		0.143288	0.564899
0.382966	0.013262	0.043455	0.048544	0.042047		0.143586	0.561172
0.385322	0.011046	0.045976	0.046769	0.039841		0.143962	0.558533
0.387679	0.009672	0.048331	0.048241	0.043944		0.144227	0.55508
0.390036	0.006321	0.0461	0.054842	0.053566		0.144544	0.552285
0.392393	0.009304	0.041149	0.054861	0.055551		0.144814	0.549464
0.394749	0.011471	0.039654	0.055604	0.057606		0.145128	0.545323
0.397106	0.013589	0.041966	0.056554	0.056935		0.145415	0.542418
0.399463	0.009604	0.047165	0.058086	0.057443		0.145667	0.541831
0.401819	0.009026	0.046771	0.05681	0.058921		0.14601	0.537706
0.404176	0.010845	0.039893	0.059931	0.065681		0.14622	0.534671
0.406533	0.002643	0.041686	0.064235	0.072898		0.146503	0.530671
0.40889	0.006596	0.047672	0.065476	0.075708		0.146815	0.528256
0.411246	0.007049	0.049592	0.060855	0.067087		0.147114	0.52575
0.413603	0.006483	0.045796	0.059794	0.061056		0.147446	0.521312
0.41596	0.00914	0.042575	0.06163	0.057055		0.147698	0.518359
0.418316	0.009908	0.041807	0.060661	0.05385		0.147965	0.516394
0.420673	0.010207	0.039707	0.057272	0.054024		0.148234	0.514049
0.42303	0.005534	0.04365	0.055548	0.05804		0.148511	0.513031
0.425387	0.007561	0.044744	0.057341	0.064222		0.148748	0.511538
0.427743	0.010186	0.04066	0.056482	0.060399		0.148988	0.508241
0.4301	0.006124	0.040245	0.056002	0.051173		0.14923	0.506511
0.432457	0.011283	0.039643	0.053031	0.043218		0.149465	0.504297
0.434813	0.009536	0.03813	0.049735	0.037041		0.149746	0.502106
0.43717	0.007047	0.030546	0.050001	0.042774		0.150042	0.499616
0.439527	0.00703	0.031023	0.051831	0.052746		0.150277	0.498544
0.441883	0.00793	0.034699	0.055734	0.062766		0.150597	0.497107
0.44424	0.005522	0.037112	0.056343	0.064735		0.150909	0.496386
0.446597	0.004781	0.036944	0.053284	0.057571		0.151157	0.493977
						0.151433	0.49274
						0.151721	0.490279
						0.152012	0.489258
						0.15231	0.489013
						0.152543	0.486269
						0.152781	0.486801
						0.153053	0.487619
						0.15325	0.486608
						0.15342	0.48696
						0.153674	0.486038
						0.153926	0.486258
						0.154248	0.484911
						0.154534	0.48503
						0.154743	0.485954
						0.155046	0.485795
						0.155284	0.485149
						0.155564	0.484561
						0.155749	0.485717
						0.156017	0.485337
						0.156345	0.486924
						0.156561	0.487149
						0.156776	0.488886
						0.157023	0.489188
						0.157305	0.491049
						0.15758	0.491109
						0.15778	0.491339
						0.158036	0.491357
						0.158279	0.491757
						0.158479	0.489609
						0.158728	0.489836
						0.158956	0.48889
						0.159204	0.489345
						0.159442	0.491563
						0.15966	0.494066
						0.159879	0.495202
						0.16015	0.49547
						0.160414	0.494755
						0.160646	0.494977
						0.160891	0.495918
						0.161077	0.4946
						0.161324	0.494204
						0.161578	0.494256
						0.161746	0.49321
						0.161953	0.493105
						0.162235	0.49289
						0.162395	0.490506
						0.162576	0.49017
						0.162864	0.490917
						0.163188	0.489752
						0.163415	0.490138
						0.163644	0.4916
						0.163884	0.49002
						0.164155	0.489751
						0.164338	0.489762
						0.164573	0.489063
						0.164832	0.487396
						0.164988	0.489147
						0.165185	0.486949
						0.165366	0.487139
						0.165545	0.487189
						0.165789	0.48577
						0.166054	0.484754
						0.166235	0.483917
						0.166457	0.482051
						0.166684	0.481458
						0.166937	0.47986
						0.167209	0.478044
						0.167388	0.476676
						0.167659	0.476447
						0.167899	0.476802
						0.168053	0.474856
						0.168258	0.474024
						0.168447	0.471826
						0.168638	0.473343
						0.168874	0.471561
						0.169119	0.470029
						0.169279	0.471956
						0.169492	0.470503
						0.169754	0.469907
						0.170009	0.470538
						0.170188	0.466896
						0.170387	0.46645
						0.170538	0.465961
						0.170723	0.464566
						0.170931	0.464362
						0.171146	0.462603
						0.171348	0.461006
						0.171527	0.459637
						0.171759	0.458141
						0.171981	0.455538
						0.172197	0.45495
						0.172351	0.453098
						0.172558	0.453637
						0.172776	0.451848
						0.173003	0.450853
						0.173202	0.452816
						0.173398	0.452711
						0.17359	0.451687
						0.173836	0.451385
						0.17401	0.450574
						0.174189	0.450414
						0.174397	0.449862
						0.174597	0.448725
						0.17476	0.448242
						0.175007	0.447813
						0.175244	0.448756
						0.175433	0.447652
						0.175645	0.447333
						0.175851	0.447437
						0.176065	0.448853
						0.176281	0.450599
						0.176457	0.451367
						0.176652	0.451358
						0.176885	0.452645
						0.177043	0.452576
						0.17723	0.455267
						0.177384	0.456286
						0.17754	0.45671
						0.177729	0.457671
						0.177925	0.459531
						0.1781	0.46078
						0.178255	0.462508
						0.178482	0.464194
						0.178669	0.464791
						0.17888	0.465388
						0.179046	0.466335
						0.179217	0.467712
						0.179415	0.47048
						0.179611	0.472087
						0.179805	0.475433
						0.179974	0.477829
						0.180157	0.480132
						0.180343	0.483457
						0.180533	0.485774
						0.180734	0.485237
						0.180928	0.485595
						0.18109	0.485786
						0.18126	0.486017
						0.181426	0.488723
						0.18162	0.489822
						0.181808	0.492393
						0.182013	0.492792
						0.182213	0.494971
						0.182356	0.498002
						0.182583	0.49928
						0.182828	0.501865
						0.183017	0.502885
						0.183172	0.50676
						0.183336	0.50868
						0.183487	0.511719
						0.183714	0.513107
						0.183901	0.514093
						0.184025	0.515455
						0.18419	0.518202
						0.184412	0.519179
						0.184573	0.520997
						0.184772	0.5237
						0.184945	0.523732
						0.185131	0.525125
						0.185326	0.524273
						0.185554	0.525685
						0.185702	0.527258
						0.185846	0.529662
						0.185968	0.530229
						0.186092	0.53183
						0.186239	0.533245
						0.18643	0.535614
						0.186648	0.538519
						0.186838	0.54175
						0.187024	0.542177
						0.187195	0.543913
						0.187369	0.544907
						0.187525	0.54351
						0.187709	0.545115
						0.187896	0.5438
						0.188096	0.544579
						0.188252	0.546507
						0.188414	0.545539
						0.188595	0.546596
						0.188764	0.548162
						0.188941	0.546595
						0.189085	0.54684
						0.189217	0.546374
						0.189366	0.545232
						0.189513	0.546377
						0.189664	0.546124
						0.189833	0.545853
						0.190021	0.545531
						0.190185	0.546973
						0.190336	0.546412
						0.190534	0.546596
						0.190711	0.546367
						0.190852	0.546101
						0.191056	0.545369
						0.19121	0.545441
						0.191384	0.544487
						0.191556	0.541966
						0.191715	0.540242
						0.1919	0.540013
						0.192078	0.539967
						0.192246	0.538604
						0.192411	0.538724
						0.192615	0.538505
						0.192789	0.538647
						0.192933	0.537776
						0.193105	0.538853
						0.19325	0.53822
						0.193382	0.538702
						0.193554	0.53894
						0.193745	0.540068
						0.19387	0.538067
						0.194054	0.535717
						0.194249	0.534938
						0.194407	0.536894
						0.194549	0.537485
						0.194695	0.537294
						0.19485	0.535523
						0.195002	0.535113
						0.195179	0.535028
						0.195356	0.533701
						0.19551	0.532762
						0.195696	0.531822
						0.195839	0.532387
						0.195965	0.530951
						0.196088	0.530863
						0.196207	0.531867
						0.196387	0.532745
						0.19654	0.531037
						0.196669	0.527445
						0.196784	0.526301
						0.196922	0.524544
						0.197081	0.524083
						0.197267	0.522368
						0.197419	0.520138
						0.197588	0.517865
						0.197775	0.518603
						0.197937	0.518087
						0.19808	0.518119
						0.198222	0.520343
						0.198404	0.519533
						0.19859	0.518467
						0.198732	0.518845
						0.198842	0.520349
						0.199008	0.518708
						0.199166	0.516194
						0.199304	0.515437
						0.19948	0.514987
						0.199651	0.515517
						0.199799	0.513172
						0.199958	0.512468
						0.200119	0.511902
						0.200227	0.512457
						0.2004	0.511678
						0.200579	0.512131
						0.200713	0.510629
						0.200871	0.509463
						0.20103	0.508412
						0.201192	0.50638
						0.2013	0.504941
						0.201456	0.505091
						0.201635	0.504698
						0.201761	0.50431
						0.201907	0.50428
						0.20207	0.502186
						0.202231	0.501067
						0.202352	0.499881
						0.202475	0.499694
						0.202661	0.49862
						0.202804	0.496865
						0.202944	0.492858
						0.203123	0.490536
						0.203287	0.488235
						0.203414	0.486511
						0.203538	0.486998
						0.203669	0.486719
						0.2038	0.486665
						0.203961	0.486283
						0.204098	0.486578
						0.204215	0.485073
						0.204372	0.485233
						0.204529	0.481706
						0.204677	0.482203
						0.204822	0.483537
						0.204942	0.483533
						0.205073	0.48302
						0.205235	0.482231
						0.205399	0.480293
						0.205534	0.478219
						0.205665	0.478418
						0.205796	0.478424
						0.205935	0.478562
						0.206113	0.47842
						0.206269	0.475824
						0.206415	0.475
						0.206548	0.474336
						0.20672	0.473212
						0.206849	0.472326
						0.206956	0.471983
						0.207117	0.47145
						0.207249	0.470238
						0.207373	0.467809
						0.207512	0.467918
						0.20764	0.468098
						0.207783	0.468657
						0.207902	0.466695
						0.208049	0.466295
						0.20819	0.464502
						0.208315	0.462295
						0.208468	0.461165
						0.208658	0.459009
						0.208799	0.457288
						0.208919	0.456929
						0.209069	0.457331
						0.20922	0.455722
						0.209343	0.453299
						0.209482	0.452234
						0.209633	0.451614
						0.209752	0.45056
						0.209863	0.449707
						0.209976	0.450297
						0.21012	0.449935
						0.210275	0.448694
						0.210411	0.44609
						0.210577	0.443904
						0.210746	0.445148
						0.210861	0.445131
						0.211034	0.442024
						0.211165	0.440822
						0.211281	0.440296
						0.211412	0.439965
						0.211543	0.439288
						0.211688	0.440371
						0.211828	0.438722
						0.211985	0.440377
						0.212094	0.440761
						0.212221	0.441389
						0.212338	0.439852
						0.212479	0.440252
						0.212611	0.442014
						0.212739	0.440041
						0.21288	0.436787
						0.212993	0.434825
						0.213116	0.432349
						0.213253	0.429853
						0.213405	0.427762
						0.21353	0.427507
						0.213692	0.426178
						0.213826	0.425836
						0.213967	0.423925
						0.214115	0.423527
						0.214235	0.420425
						0.214342	0.417459
						0.214489	0.415401
						0.214622	0.411411
						0.214727	0.407755
						0.214826	0.405318
						0.214947	0.403574
						0.215083	0.402985
						0.215225	0.403131
						0.215345	0.400951
						0.215494	0.398499
						0.215628	0.39881
						0.215729	0.396906
						0.215887	0.395395
						0.216053	0.393078
						0.216164	0.392406
						0.216279	0.393264
						0.216408	0.389425
						0.216516	0.388161
						0.216624	0.387112
						0.216725	0.387524
						0.21686	0.389156
						0.217011	0.386798
						0.217131	0.387708
						0.217245	0.38784
						0.217394	0.386449
						0.217574	0.385205
						0.217683	0.385764
						0.217832	0.383354
						0.217976	0.381899
						0.21812	0.380024
						0.218252	0.379858
						0.218383	0.377484
						0.218543	0.37573
						0.218679	0.373294
						0.218804	0.371456
						0.218918	0.369761
						0.219022	0.368925
						0.219126	0.367853
						0.219254	0.365383
						0.219402	0.363603
						0.219499	0.360844
						0.219582	0.359043
						0.219688	0.356266
						0.219806	0.354351
						0.219953	0.352491
						0.22007	0.350808
						0.220184	0.348828
						0.220308	0.348549
						0.220458	0.347855
						0.220606	0.34463
						0.220724	0.346081
						0.220859	0.345775
						0.220977	0.342938
						0.221073	0.339002
						0.22122	0.340182
						0.221347	0.338802
						0.221476	0.336188
						0.221608	0.336449
						0.22169	0.33475
						0.221793	0.334627
						0.221915	0.333291
						0.222055	0.331311
						0.222235	0.331486
						0.222353	0.331709
						0.222459	0.330792
						0.222569	0.330107
						0.222685	0.329224
						0.222801	0.327646
						0.22292	0.32683
						0.223059	0.323759
						0.223165	0.323216
						0.223273	0.322608
						0.223401	0.324587
						0.223561	0.323947
						0.223699	0.323782
						0.223828	0.322603
						0.223962	0.32193
						0.224089	0.320052
						0.224199	0.319492
						0.224313	0.321089
						0.224447	0.320624
						0.224562	0.318362
						0.224646	0.317241
						0.224731	0.315018
						0.224852	0.314679
						0.224996	0.312853
						0.225122	0.312675
						0.22524	0.308696
						0.225353	0.304592
						0.225469	0.302975
						0.225587	0.303392
						0.225717	0.302107
						0.22582	0.301889
						0.225955	0.299186
						0.226065	0.299252
						0.226177	0.296123
						0.226288	0.293689
						0.226416	0.289829
						0.226523	0.287567
						0.226633	0.283985
						0.226716	0.284561
						0.226823	0.284952
						0.226963	0.28542
						0.227086	0.286218
						0.227214	0.285965
						0.227354	0.285552
						0.22749	0.28512
						0.227607	0.285501
						0.227724	0.283974
						0.227839	0.284536
						0.227922	0.284521
						0.228024	0.283046
						0.228142	0.2808
						0.228269	0.282403
						0.228367	0.284172
						0.228464	0.284338
						0.228613	0.280997
						0.228752	0.280901
						0.228841	0.279187
						0.228932	0.27987
						0.229057	0.278737
						0.229174	0.277642
						0.229275	0.279156
						0.229384	0.27957
						0.229553	0.278482
						0.229693	0.277095
						0.229809	0.275507
						0.229924	0.273923
						0.230076	0.272776
						0.230196	0.271631
						0.230281	0.27003
						0.230418	0.271021
						0.230524	0.269765
						0.23062	0.268711
						0.230763	0.269914
						0.230855	0.270037
						0.230952	0.269217
						0.231041	0.267938
						0.231138	0.267883
						0.23126	0.266875
						0.23139	0.264774
						0.231519	0.263632
						0.231597	0.260237
						0.231708	0.261246
						0.231826	0.261529
						0.231923	0.25916
						0.232032	0.258013
						0.232175	0.258675
						0.232326	0.256021
						0.232426	0.254581
						0.232519	0.254072
						0.232651	0.250725
						0.232799	0.24892
						0.232909	0.249052
						0.233027	0.249231
						0.233132	0.248613
						0.233232	0.248728
						0.233339	0.248501
						0.233418	0.247622
						0.233522	0.248007
						0.233624	0.245998
						0.233706	0.244367
						0.233792	0.244173
						0.233907	0.242306
						0.234022	0.241749
						0.234143	0.241892
						0.234274	0.242598
						0.234409	0.24259
						0.234523	0.243996
						0.234617	0.243891
						0.234708	0.243637
						0.234786	0.242971
						0.234895	0.244133
						0.235033	0.241669
						0.235139	0.24077
						0.235245	0.239835
						0.235353	0.238425
						0.235454	0.23793
						0.235561	0.237374
						0.235658	0.236342
						0.235779	0.234072
						0.235903	0.23195
						0.236003	0.233756
						0.23611	0.235674
						0.236254	0.233042
						0.236392	0.23268
						0.236524	0.232242
						0.23662	0.230941
						0.236726	0.232322
						0.236829	0.230703
						0.236936	0.229507
						0.237033	0.226743
						0.23716	0.226455
						0.237262	0.224607
						0.237343	0.223912
						0.237426	0.220603
						0.237513	0.219076
						0.237597	0.21911
						0.237722	0.220698
						0.237875	0.221619
						0.237979	0.223539
						0.23808	0.222593
						0.238173	0.223174
						0.238272	0.220952
						0.238382	0.219416
						0.238475	0.220684
						0.238565	0.222754
						0.238646	0.221618
						0.238753	0.220374
						0.238902	0.220331
						0.239026	0.218317
						0.239138	0.217853
						0.239242	0.217657
						0.239333	0.218171
						0.239457	0.215668
						0.239593	0.214405
						0.239694	0.213
						0.239786	0.214686
						0.239897	0.215918
						0.240009	0.216076
						0.240127	0.214694
						0.240253	0.215056
						0.240355	0.215027
						0.240449	0.214203
						0.240545	0.210312
						0.240651	0.210958
						0.240745	0.211877
						0.240857	0.210537
						0.240961	0.207744
						0.241053	0.208091
						0.241158	0.208852
						0.241255	0.210672
						0.241347	0.210391
						0.241469	0.209428
						0.241578	0.208104
						0.241667	0.205837
						0.241761	0.2061
						0.241881	0.204668
						0.241984	0.202913
						0.242088	0.201363
						0.242218	0.201891
						0.242309	0.200153
						0.242443	0.196374
						0.242539	0.198672
						0.242653	0.196219
						0.242761	0.196833
						0.242846	0.197425
						0.242928	0.197782
						0.243025	0.197622
						0.243141	0.196767
						0.243226	0.198298
						0.243309	0.20112
						0.243387	0.201654
						0.243461	0.203025
						0.243556	0.202266
						0.243694	0.20228
						0.243771	0.200127
						0.243879	0.197614
						0.243982	0.197031
						0.244075	0.197351
						0.244184	0.196588
						0.244297	0.196367
						0.244402	0.198576
						0.244508	0.198128
						0.244601	0.199943
						0.244679	0.198526
						0.244795	0.199669
						0.244912	0.199922
						0.245011	0.198376
						0.245128	0.196671
						0.24525	0.197871
						0.245341	0.198761
						0.24545	0.197595
						0.245533	0.194629
						0.245652	0.195086
						0.24575	0.195436
						0.245856	0.19347
						0.245938	0.194081
						0.246019	0.193338
						0.246103	0.191851
						0.246203	0.191153
						0.246293	0.190666
						0.246408	0.191492
						0.246514	0.189503
						0.246612	0.187313
						0.246688	0.187755
						0.246768	0.184499
						0.246864	0.182931
						0.24697	0.181994
						0.247089	0.180864
						0.247207	0.17923
						0.247294	0.17853
						0.247399	0.177485
						0.24751	0.174596
						0.247593	0.172272
						0.247681	0.17002
						0.247767	0.171244
						0.247879	0.170578
						0.248006	0.168666
						0.248106	0.167032
						0.248226	0.166598
						0.248332	0.166061
						0.248436	0.166209
						0.248545	0.163967
						0.248652	0.160591
						0.248751	0.157592
						0.248839	0.153703
						0.248922	0.152187
						0.249013	0.151392
						0.249132	0.149323
						0.249243	0.148449
						0.249334	0.148805
						0.24947	0.14778
						0.249573	0.146099
						0.249666	0.147229
						0.249763	0.146327
						0.249882	0.145604
						0.249974	0.145835
						0.250064	0.142024
						0.250145	0.14073
						0.250231	0.13887
						0.250344	0.14026
						0.250459	0.138648
						0.250538	0.135821
						0.250595	0.133625
						0.250677	0.132172
						0.250755	0.130036
						0.250845	0.127713
						0.250938	0.125601
						0.251023	0.126344
						0.251112	0.127525
						0.251215	0.126799
						0.251308	0.126086
						0.251407	0.125344
						0.251513	0.126063
						0.251574	0.124557
						0.251652	0.125675
						0.251742	0.12254
						0.25185	0.121595
						0.251942	0.123339
						0.252036	0.124686
						0.252141	0.12427
						0.252246	0.123477
						0.25235	0.125001
						0.252431	0.123078
						0.252507	0.125406
						0.252603	0.12186
						0.252697	0.123075
						0.252772	0.123352
						0.252863	0.121689
						0.252977	0.12291
						0.253101	0.120495
						0.253192	0.11637
						0.253293	0.115556
						0.253389	0.110198
						0.253509	0.107939
						0.253629	0.106302
						0.253738	0.104418
						0.253828	0.103601
						0.253911	0.102974
						0.253996	0.101754
						0.254081	0.100674
						0.254174	0.100858
						0.254246	0.0995302
						0.25432	0.0997586
						0.254406	0.0972558
						0.254502	0.0985356
						0.254611	0.0950999
						0.254689	0.0903189
						0.254804	0.0903834
						0.254903	0.0913038
						0.255005	0.0900863
						0.255091	0.0886745
						0.255178	0.088544
						0.255274	0.0857234
						0.255387	0.0845387
						0.255486	0.0837531
						0.25558	0.0842658
						0.25569	0.0829506
						0.25577	0.0821579
						0.255854	0.0833211
						0.255952	0.0834987
						0.256042	0.0835704
						0.256124	0.0828837
						0.256218	0.0823568
						0.256293	0.0793165
						0.256359	0.0799551
						0.256445	0.0797566
						0.256533	0.0796131
						0.256609	0.0818509
						0.256727	0.0790834
						0.256826	0.079104
						0.256898	0.076628
						0.257004	0.0788479
						0.257101	0.0793912
						0.257175	0.0783492
						0.257281	0.0790292
						0.257393	0.0787514
						0.257513	0.0781717
						0.257607	0.0801981
						0.257706	0.0797574
						0.2578	0.0786423
						0.257914	0.0763949
						0.258005	0.075351
						0.258101	0.0747976
						0.25818	0.0768699
						0.258265	0.0813163
						0.258353	0.0824261
						0.258465	0.0778913
						0.258559	0.0786099
						0.258634	0.0775221
						0.258713	0.0769362
						0.25881	0.0781684
						0.258894	0.0778171
						0.258988	0.0768235
						0.259058	0.0746052
						0.259127	0.0754735
						0.259209	0.0753936
						0.259291	0.073938
						0.259402	0.0751913
						0.259479	0.0748334
						0.259561	0.0755235
						0.259655	0.0716309
						0.259732	0.070658
						0.259833	0.0713592
						0.259945	0.0722642
						0.260043	0.0741061
						0.26014	0.0744618
						0.260228	0.0753976
						0.260305	0.077382
						0.260375	0.0782997
						0.260476	0.0755248
						0.26057	0.0754357
						0.260672	0.0764094
						0.260737	0.0757641
						0.260822	0.0762308
						0.260924	0.0749762
						0.261032	0.0736666
						0.261104	0.0747309
						0.2612	0.0752591
						0.261298	0.0752642
						0.26136	0.0718108
						0.261444	0.068793
						0.261509	0.0668174
						0.261618	0.0652307
						0.261713	0.0643214
						0.261801	0.0620846
						0.261873	0.0607678
						0.261959	0.0575486
						0.262055	0.0530317
						0.262142	0.0511872
						0.262218	0.0473554
						0.262298	0.0438849
						0.26238	0.0430379
						0.262499	0.0412228
						0.262598	0.0424484
						0.26268	0.0409039
						0.262754	0.0378224
						0.26285	0.0375636
						0.262936	0.0363641
						0.263034	0.0344042
						0.263133	0.0340075
						0.263198	0.0329324
						0.263272	0.0326427
						0.263364	0.0328224
						0.26345	0.0330743
						0.26352	0.0324276
						0.263609	0.0310788
						0.263686	0.0311214
						0.263771	0.0313923
						0.263854	0.0318703
						0.263935	0.0293708
						0.264017	0.025911
						0.26411	0.0240056
						0.264194	0.0225093
						0.26428	0.0257068
						0.264402	0.0272601
						0.264501	0.0273716
						0.264604	0.024751
						0.264685	0.0237731
						0.264742	0.024804
						0.26484	0.0246426
						0.264963	0.0253134
						0.265052	0.0249964
						0.265129	0.0257729
						0.265204	0.0253183
						0.265279	0.0247211
						0.265367	0.025524
						0.265465	0.0272578
						0.26556	0.0278163
						0.26564	0.0272023
						0.265721	0.0277887
						0.265806	0.0279871
						0.265887	0.0307942
						0.26599	0.0283206
						0.266066	0.0276195
						0.26616	0.0287294
						0.266255	0.0313832
						0.266343	0.0312278
						0.266428	0.0326178
						0.266502	0.0329954
						0.266589	0.0336345
						0.266684	0.0330273
						0.266795	0.0343577
						0.266898	0.033382
						0.26697	0.0326935
						0.267031	0.0329668
						0.26711	0.0306764
						0.267185	0.0318321
						0.267267	0.034272
						0.267345	0.0317199
						0.26741	0.0323382
						0.267497	0.032707
						0.267618	0.0315003
						0.267703	0.0309537
						0.267774	0.0324928
						0.267857	0.0334605
						0.267947	0.0308804
						0.268045	0.030894
						0.268125	0.032423
						0.268213	0.0310539
						0.268308	0.0316366
						0.268388	0.0315395
						0.26848	0.0310367
						0.268549	0.0320698
						0.268619	0.0332815
						0.268703	0.031298
						0.26879	0.0316966
						0.268887	0.0305832
						0.268964	0.0309579
						0.269037	0.0296773
						0.269117	0.0308364
						0.269191	0.0311663
						0.269259	0.0296431
						0.269341	0.0285252
						0.269425	0.0281791
						0.269512	0.0278837
						0.26961	0.0289246
						0.269692	0.0283803
						0.269763	0.0273799
						0.269847	0.0249082
						0.269914	0.0223379
						0.269986	0.0236674
						0.270075	0.0236068
						0.270152	0.023702
						0.270241	0.0222799
						0.2703	0.0212384
						0.270377	0.01995
						0.270475	0.0198379
						0.27055	0.0218288
						0.27064	0.0231789
						0.270732	0.0214123
						0.270823	0.0207986
						0.270897	0.0209089
						0.270981	0.0209051
						0.271075	0.0214185
						0.271169	0.0201049
						0.271271	0.0185513
						0.271345	0.0208632
						0.271415	0.0213671
						0.271509	0.0215064
						0.2716	0.021598
						0.271669	0.0202436
						0.271726	0.0204243
						0.271786	0.0197422
						0.271872	0.0186526
						0.271945	0.0144305
						0.272024	0.0134895
						0.272125	0.0119038
						0.272233	0.0120322
						0.272314	0.0103646
						0.272375	0.00810916
						0.272466	0.00681944
						0.272547	0.00777123
						0.272639	0.0100745
						0.272756	0.00942878
						0.272824	0.00744957
						0.27292	0.00392433
						0.273005	0.00147588
						0.273085	0.0010531
						0.273158	0.00211876
						0.273221	0.00166824
						0.27333	0.00177525
						0.273409	-0.000796271
						0.273493	-0.000963771
						0.273565	-0.0022351
						0.273625	-0.00156047
						0.273739	0.00182063
						0.273822	0.00108576
						0.273892	0.000527364
						0.273989	-0.0010879
						0.274068	-0.00363363
						0.274135	-0.00218282
						0.274205	-0.00289412
						0.274276	-0.00327347
						0.274352	-0.00414929
						0.274444	-0.00173364
						0.274505	-0.00229222
						0.274584	-0.00458269
						0.274658	-0.00549436
						0.274722	-0.00360773
						0.274795	-0.0057949
						0.274884	-0.0080768
						0.274959	-0.00716635
						0.275048	-0.00911969
						0.275145	-0.0113688
						0.275245	-0.0133106
						0.275325	-0.0154784
						0.275406	-0.0156423
						0.275477	-0.0191836
						0.275546	-0.0203863
						0.275616	-0.0204648
						0.275707	-0.0214412
						0.275795	-0.0221844
						0.275849	-0.022493
						0.275919	-0.0211288
						0.275996	-0.0231292
						0.276069	-0.0256328
						0.27615	-0.0236555
						0.276256	-0.0244605
						0.276343	-0.0248196
						0.276425	-0.0235224
						0.276514	-0.0244035
						0.276597	-0.026211
						0.27669	-0.0254564
						0.276755	-0.0228167
						0.276842	-0.026211
						0.276933	-0.0242731
						0.277012	-0.0234249
						0.277079	-0.0250309
						0.277182	-0.0260944
						0.277276	-0.0243477
						0.277348	-0.0255553
						0.277408	-0.0247269
						0.277484	-0.0221766
						0.277554	-0.021599
						0.277632	-0.0220265
						0.277697	-0.0199218
						0.27777	-0.0178103
						0.277836	-0.0176189
						0.277922	-0.0193148
						0.278001	-0.016442
						0.278079	-0.0161586
						0.27814	-0.0158487
						0.27822	-0.0143483
						0.278301	-0.0131018
						0.278364	-0.00821586
						0.278446	-0.00636423
						0.278529	-0.00395639
						0.278592	-0.00314282
						0.278683	-0.00634216
						0.278776	-0.00755665
						0.278839	-0.00757767
						0.278913	-0.00522988
						0.27899	-0.00517489
						0.279054	-0.00407095
						0.279152	-0.0052691
						0.279225	-0.00508087
						0.27931	-0.00329069
						0.27941	-0.00425876
						0.279485	-0.00619952
						0.279551	-0.00585685
						0.279645	-0.00684845
						0.279723	-0.00600333
						0.279775	-0.00688018
						0.279838	-0.00848241
						0.279928	-0.00915973
						0.279985	-0.00723192
						0.280083	-0.0073456
						0.280185	-0.00929906
						0.280252	-0.00942082
						0.280332	-0.00939319
						0.280436	-0.00660289
						0.280518	-0.00775638
						0.280591	-0.00752345
						0.280682	-0.00950159
						0.280766	-0.0111756
						0.280834	-0.0104606
						0.280908	-0.0090671
						0.280992	-0.00658742
						0.281068	-0.00490356
						0.281121	-0.00343059
						0.281207	-0.00367342
						0.281277	-0.00503248
						0.281364	-0.00352249
						0.281434	-0.00137881
						0.281501	-0.00114605
						0.281572	-0.00064536
						0.281648	-0.000717784
						0.281731	4.73606e-05
						0.281816	-4.27416e-05
						0.281881	0.00125657
						0.281949	0.00192869
						0.282018	0.00196605
						0.282074	0.00393909
						0.28213	0.00360186
						0.282188	0.00513149
						0.282245	0.00367801
						0.282318	0.00408898
						0.28241	0.00547689
						0.282486	0.0046866
						0.282567	0.00266483
						0.282649	0.00309678
						0.282732	0.00274333
						0.282817	0.000289628
						0.282878	-0.000240562
						0.282955	0.00127481
						0.283012	0.0013642
						0.283108	0.00253241
						0.283199	0.00247541
						0.283284	0.003269
						0.28334	0.00431708
						0.283413	0.00687177
						0.283478	0.0075253
						0.283552	0.00823904
						0.283628	0.00732521
						0.283732	0.00654985
						0.283806	0.00768672
						0.283894	0.0113889
						0.283972	0.0122402
						0.284024	0.012178
						0.284116	0.0125442
						0.284206	0.0102097
						0.284298	0.00723484
						0.284394	0.00954579
						0.284489	0.00921486
						0.284554	0.00607797
						0.284629	0.00640167
						0.284697	0.00549025
						0.284765	0.00504854
						0.28484	0.00813266
						0.284916	0.00801672
						0.285001	0.00818612
						0.285073	0.0107084
						0.285141	0.0117098
						0.285227	0.0129191
						0.285293	0.0137915
						0.285354	0.0158371
						0.285409	0.0137758
						0.285485	0.0145308
						0.285573	0.0141619
						0.285647	0.0189909
						0.285725	0.0182165
						0.285794	0.0202565
						0.285846	0.0183003
						0.285913	0.0182738
						0.285985	0.0179359
						0.286043	0.0144704
						0.286117	0.0138332
						0.286205	0.0123074
						0.286276	0.0119031
						0.286356	0.0128034
						0.286431	0.0126434
						0.286505	0.0158789
						0.286577	0.0136638
						0.28665	0.0139142
						0.286766	0.0119608
						0.286842	0.0108896
						0.286904	0.00968454
						0.28697	0.00954199
						0.287023	0.0089781
						0.287086	0.00960702
						0.287154	0.00790724
						0.287231	0.00931071
						0.287312	0.009053
						0.287387	0.00731314
						0.287455	0.00767213
						0.287527	0.00665353
						0.287592	0.00557395
						0.28767	0.00525343
						0.287759	0.00623528
						0.287829	0.0033488
						0.287911	0.00496928
						0.287971	0.00256936
						0.288031	0.00323794
						0.288119	0.0030748
						0.288191	0.00452177
						0.288268	0.00923043
						0.288334	0.00745779
						0.288402	0.00972916
						0.288478	0.00875884
						0.288549	0.0108281
						0.288616	0.00782536
						0.28869	0.00905919
						0.288759	0.0105262
						0.288829	0.00951078
						0.288907	0.00909881
						0.288997	0.0105095
						0.289088	0.0103099
						0.289143	0.0129918
						0.289221	0.0149591
						0.289292	0.0152864
						0.289368	0.0171086
						0.289427	0.0177892
						0.289474	0.016114
						0.289555	0.0176323
						0.289625	0.0154341
						0.2897	0.0130895
						0.289775	0.0144291
						0.289861	0.0157707
						0.289966	0.0136852
						0.290042	0.0149354
						0.290114	0.0131371
						0.290188	0.0128115
						0.290256	0.0124448
						0.290328	0.0148568
						0.29041	0.0155293
						0.290473	0.0150021
						0.290519	0.0172123
						0.290581	0.016236
						0.290637	0.0143468
						0.290709	0.0167915
						0.290786	0.0165008
						0.290843	0.0154455
						0.290914	0.0166616
						0.290986	0.0152626
						0.291057	0.0168788
						0.29113	0.0170277
						0.291209	0.0168896
						0.291282	0.0142641
						0.291353	0.0122146
						0.291427	0.0135162
						0.291514	0.0123248
						0.291587	0.0122971
						0.291657	0.0134593
						0.291727	0.0100515
						0.291795	0.0107578
						0.291871	0.0119483
						0.291937	0.0126486
						0.292005	0.015546
						0.292078	0.0149462
						0.292149	0.0130138
						0.292212	0.0145122
						0.292282	0.0152062
						0.292357	0.0132409
						0.292417	0.013204
						0.292469	0.0127705
						0.29253	0.00961336
						0.292615	0.00934846
						0.292687	0.00990441
						0.292783	0.00741989
						0.292881	0.00870251
						0.292969	0.00617054
						0.293025	0.00824561
						0.293088	0.00733126
						0.293146	0.00801442
						0.293203	0.00612671
						0.293274	0.00458603
						0.293342	0.00570664
						0.293407	0.00533225
						0.293478	0.00393355
						0.293563	0.00601816
						0.29364	0.00543751
						0.293705	0.00652065
						0.293777	0.00311221
						0.293833	0.00433934
						0.293917	0.0058718
						0.293981	0.00368356
						0.294041	0.00418305
						0.294086	0.00490145
						0.29414	0.00426963
						0.294232	0.00356615
						0.294279	0.0023373
						0.294354	0.00275036
						0.294434	0.00246842
						0.294515	0.000614593
						0.294588	0.00087072
						0.294655	-0.00103272
						0.294724	-0.00019099
						0.294773	0.00045734
						0.294847	0.000732793
						0.294922	0.00205116
						0.294998	0.00359766
						0.295077	0.00412742
						0.295153	0.0059893
						0.295213	0.00707433
						0.29528	0.00826118
						0.295356	0.00663569
						0.29545	0.0033967
						0.295504	0.00288465
						0.295577	0.00166393
						0.295672	0.00366847
						0.295733	0.00312234
						0.295805	0.00477495
						0.295883	0.00621097
						0.295954	0.00459038
						0.296042	0.00652551
						0.296108	0.00839386
						0.296163	0.00987197
						0.29623	0.0112154
						0.296309	0.00814744
						0.296358	0.00639854
						0.296427	0.00936697
						0.296487	0.0083587
						0.296562	0.00869308
						0.296641	0.00879954
						0.296722	0.00639018
						0.296795	0.00867909
						0.296859	0.0114064
						0.29694	0.00692124
						0.297018	0.00632725
						0.297068	0.0076904
						0.297125	0.00718457
						0.297197	0.00745067
						0.297279	0.0085031
						0.297345	0.00978783
						0.297413	0.00833724
						0.297479	0.00874971
						0.297541	0.00944287
						0.297588	0.00911952
						0.297657	0.0106753
						0.297741	0.013873
						0.29781	0.0119658
						0.297879	0.0116919
						0.297951	0.0136221
						0.298007	0.0126076
						0.298068	0.0107884
						0.298126	0.00953272
						0.298202	0.0101305
						0.298265	0.0107597
						0.298326	0.0107739
						0.298392	0.0101872
						0.298464	0.00954625
						0.29852	0.0080324
						0.298582	0.00893294
						0.298652	0.00778474
						0.298717	0.0104582
						0.298773	0.0116813
						0.298852	0.0109736
						0.298925	0.0128505
						0.299016	0.0094171
						0.299087	0.0113188
						0.299167	0.0105997
						0.29921	0.00851237
						0.299285	0.00760059
						0.299349	0.00773327
						0.299413	0.0076416
						0.299497	0.00676855
						0.299565	0.00795456
						0.29962	0.00747657
						0.299679	0.00649022
						0.299736	0.00608499
						0.299808	0.00733204
						0.299867	0.00697001
						0.299932	0.00557512
						0.300004	0.00407517
						0.300065	0.00461976
						0.300133	0.00661931
						0.300193	0.00847561
						0.300258	0.00743042
						0.300327	0.00808989
						0.300381	0.00848227
						0.300461	0.00913711
						0.300534	0.00936167
						0.300607	0.0085951
						0.300683	0.0109984
						0.300751	0.0101594
						0.300803	0.00760033
						0.300884	0.00735037
						0.30095	0.00829322
						0.301014	0.00564628
						0.301074	0.00486026
						0.301136	0.00319377
						0.301196	0.00221754
						0.301253	0.0039075
						0.301322	0.00204123
						0.301382	0.00242289
						0.301455	0.00418962
						0.301549	0.00570656
						0.301626	0.00516759
						0.301685	0.00521291
						0.301739	0.00291394
						0.3018	0.00277843
						0.301877	0.00198004
						0.301936	0.00301839
						0.301994	0.00286877
						0.302061	0.00305144
						0.302125	0.00241935
						0.302194	0.00237362
						0.302258	0.00427832
						0.302316	0.00526891
						0.302384	0.00554725
						0.302448	0.0055315
						0.302518	0.00654109
						0.302596	0.00809208
						0.302665	0.00615579
						0.302744	0.00692478
						0.3028	0.00816523
						0.302869	0.00511768
						0.302951	0.00522145
						0.303033	0.00324218
						0.303096	0.00464046
						0.30315	0.00417048
						0.303204	0.00250264
						0.303269	0.00167607
						0.303335	0.000262792
						0.303404	0.000544506
						0.303467	-0.000648676
						0.303527	-0.0029943
						0.303599	-0.0019354
						0.303656	0.00141213
						0.303721	0.000582815
						0.303807	-0.00115394
						0.303881	-0.000671167
						0.303963	0.00180709
						0.304031	0.00213878
						0.304098	0.00213815
						0.304142	0.0031274
						0.304214	0.00393554
						0.304276	0.00451614
						0.304346	0.00207448
						0.304405	0.00262258
						0.304477	0.00151447
						0.30455	0.00189495
						0.30461	0.00270907
						0.304678	-0.00156081
						0.304743	-0.000949125
						0.304802	0.00117285
						0.304881	0.00346556
						0.304961	0.00587581
						0.305026	0.00601796
						0.305098	0.00799331
						0.305164	0.00874629
						0.305231	0.00891646
						0.3053	0.00970527
						0.30535	0.0101722
						0.305409	0.0120609
						0.305463	0.0121192
						0.305512	0.013392
						0.305563	0.0126276
						0.305631	0.0117635
						0.305719	0.0114284
						0.305791	0.00913863
						0.305863	0.0132683
						0.305935	0.0145626
						0.305992	0.0148383
						0.306053	0.0147508
						0.306122	0.0147613
						0.306176	0.0167662
						0.306231	0.0181689
						0.306304	0.0188813
						0.306367	0.0210989
						0.306416	0.0237042
						0.306487	0.0243072
						0.30655	0.0263472
						0.306593	0.0274203
						0.306652	0.028556
						0.306706	0.0310617
						0.30677	0.0319366
						0.306828	0.0311824
						0.306897	0.0348161
						0.306949	0.0353083
						0.307014	0.0371539
						0.30708	0.0353465
						0.307129	0.0355167
						0.307208	0.0348638
						0.307276	0.0352273
						0.307348	0.0330257
						0.307407	0.0313942
						0.307474	0.0316087
						0.307558	0.0319441
						0.307627	0.0337103
						0.307673	0.0353354
						0.307738	0.0383603
						0.307788	0.0385393
						0.307849	0.0359239
						0.307929	0.0376897
						0.308002	0.0386402
						0.308065	0.0378693
						0.308137	0.0359024
						0.308199	0.034644
						0.308264	0.0341444
						0.308325	0.034692
						0.308385	0.0346133
						0.308461	0.0362112
						0.308544	0.0347909
						0.308617	0.0336883
						0.308694	0.0352802
						0.308735	0.0335781
						0.308798	0.0343118
						0.308851	0.0326284
						0.308919	0.0307375
						0.308981	0.0294374
						0.30903	0.0275532
						0.309084	0.0252351
						0.309144	0.0223671
						0.3092	0.0226156
						0.309258	0.0220558
						0.309313	0.0198289
						0.309395	0.0191042
						0.30945	0.0182989
						0.309515	0.0180354
						0.309567	0.0165669
						0.30963	0.0156289
						0.309691	0.0114244
						0.309756	0.00911519
						0.309817	0.00772045
						0.309871	0.00419531
						0.309926	0.00598535
						0.310004	0.00889944
						0.310076	0.00508351
						0.310152	0.00431583
						0.310216	0.00344321
						0.310263	0.00452515
						0.310317	0.00293779
						0.310384	0.00242762
						0.310455	-0.000422454
						0.31051	-0.00126108
						0.310562	-0.0024277
						0.310637	-0.00505135
						0.310744	-0.00684633
						0.310802	-0.00478388
						0.31088	-0.00624864
						0.310935	-0.00630627
						0.310989	-0.0060027
						0.311043	-0.00555121
						0.31111	-0.00483296
						0.311183	-0.00503236
						0.311239	-0.00431156
						0.31129	-0.00590321
						0.311346	-0.00805918
						0.311406	-0.00781593
						0.311451	-0.00878699
						0.311506	-0.00887921
						0.311556	-0.00707544
						0.311625	-0.00835937
						0.311689	-0.00940238
						0.311754	-0.00741582
						0.311829	-0.0088298
						0.311893	-0.0104445
						0.311963	-0.0101015
						0.312039	-0.00972891
						0.312086	-0.00732486
						0.312144	-0.00558327
						0.312197	-0.00647046
						0.312263	-0.00645645
						0.312342	-0.0063078
						0.312406	-0.00411475
						0.312454	-0.000251256
						0.312538	0.000129719
						0.312594	-0.000757304
						0.312668	0.00143204
						0.312736	0.00252545
						0.3128	0.0022501
						0.312847	0.00521951
						0.312912	0.00457945
						0.312982	0.00299277
						0.313026	0.0049518
						0.313094	0.0035042
						0.313155	0.00392556
						0.313223	0.00436836
						0.31329	0.00120593
						0.313354	0.00100547
						0.313415	0.000352146
						0.313474	0.00250112
						0.313538	0.00277923
						0.313592	0.00483593
						0.313659	0.00327141
						0.31371	0.00584938
						0.313771	0.00646485
						0.313839	0.00800555
						0.3139	0.00614018
						0.313958	0.00393241
						0.314018	0.00242421
						0.314091	-0.000295722
						0.314164	-0.00201927
						0.314227	-0.00222823
						0.314289	-0.00234688
						0.314343	-0.0049459
						0.314405	-0.00649451
						0.314456	-0.00367421
						0.314526	-0.00253857
						0.314583	-0.00226481
						0.314639	-0.000445714
						0.314718	-0.00141276
						0.314775	-0.00251379
						0.314835	-0.00264954
						0.314888	-0.00428008
						0.314938	-0.0062093
						0.314998	-0.00514984
						0.315063	-0.00598749
						0.315132	-0.00722763
						0.315197	-0.00405845
						0.31525	-0.00464267
						0.315314	-0.004103
						0.315378	-0.00456125
						0.315436	-0.00428781
						0.315498	-0.00518295
						0.315567	-0.00502307
						0.315615	-0.00535659
						0.315685	-0.00621125
						0.315745	-0.00926469
						0.315824	-0.00998431
						0.315885	-0.0103641
						0.315952	-0.0113369
						0.316023	-0.0102901
						0.316081	-0.00902609
						0.316132	-0.00968496
						0.316194	-0.00672934
						0.316252	-0.00881023
						0.316317	-0.0122627
						0.31638	-0.0136134
						0.316422	-0.0148426
						0.316477	-0.0152385
						0.316518	-0.0144622
						0.316575	-0.0142033
						0.316628	-0.0153762
						0.316696	-0.015651
						0.316759	-0.0162051
						0.316809	-0.0168178
						0.316865	-0.0160664
						0.316939	-0.0183246
						0.316992	-0.0191671
						0.317055	-0.0195361
						0.317108	-0.0217104
						0.317149	-0.0213468
						0.317207	-0.021288
						0.317254	-0.0211633
						0.317332	-0.0213631
						0.317404	-0.021509
						0.317475	-0.0208699
						0.317519	-0.0181112
						0.317573	-0.0178447
						0.317627	-0.0179217
						0.317698	-0.0160218
						0.317771	-0.0175781
						0.317843	-0.0164775
						0.317894	-0.0166185
						0.317957	-0.0166222
						0.318009	-0.0154078
						0.318057	-0.0158959
						0.318119	-0.0137346
						0.31817	-0.01393
						0.318221	-0.0124109
						0.318277	-0.0132798
						0.318329	-0.013631
						0.318402	-0.0127327
						0.318474	-0.0124003
						0.318518	-0.0123887
						0.318565	-0.0142979
						0.318626	-0.0136889
						0.318678	-0.0122264
						0.318732	-0.0139404
						0.318791	-0.0143782
						0.318859	-0.0133409
						0.318925	-0.0156108
						0.318986	-0.0166599
						0.319046	-0.0141298
						0.319094	-0.0153212
						0.319172	-0.0144618
						0.319238	-0.0141223
						0.319285	-0.0123139
						0.31935	-0.0105329
						0.319421	-0.00903307
						0.31949	-0.00754757
						0.319542	-0.0114486
						0.319594	-0.0126469
						0.319656	-0.0147939
						0.319701	-0.0163601
						0.319769	-0.0190571
						0.319816	-0.017597
						0.31987	-0.0167471
						0.31995	-0.0173522
						0.320009	-0.0170772
						0.320072	-0.0162505
						0.320132	-0.0167256
						0.320181	-0.0153001
						0.320249	-0.0151969
						0.320317	-0.0137541
						0.320372	-0.0126383
						0.320436	-0.0108314
						0.320501	-0.0115456
						0.320577	-0.0124801
						0.320637	-0.0112563
						0.320689	-0.010839
						0.320761	-0.00866316
						0.320809	-0.00715761
						0.320869	-0.00500241
						0.320934	-0.00185476
						0.320998	-0.000462988
						0.321065	-8.58952e-05
						0.321112	0.00205736
						0.321172	0.00399128
						0.321232	0.00284603
						0.321287	0.00399366
						0.321343	0.00520723
						0.321407	0.00234402
						0.321482	0.00265557
						0.321545	-5.70581e-05
						0.321596	-0.00166506
						0.321656	-0.00151624
						0.321715	-0.00248452
						0.32178	-0.00116918
						0.32183	-0.00256028
						0.321882	-0.00209781
						0.321918	-0.00393688
						0.321982	-0.00561503
						0.32205	-0.00699693
						0.322109	-0.00753387
						0.322178	-0.00832039
						0.32224	-0.00833446
						0.322298	-0.00965312
						0.322357	-0.00772372
						0.322408	-0.00662077
						0.32246	-0.00660809
						0.322523	-0.0072182
						0.322592	-0.00803362
						0.322664	-0.00825047
						0.322722	-0.00889544
						0.322775	-0.0107866
						0.322823	-0.0106839
						0.322885	-0.0106975
						0.322938	-0.00941994
						0.322994	-0.0077479
						0.323042	-0.00716013
						0.323096	-0.00685274
						0.323159	-0.00895884
						0.323212	-0.0109744
						0.323273	-0.0106839
						0.323332	-0.0108545
						0.323384	-0.0123568
						0.323429	-0.0108549
						0.323498	-0.0136044
						0.323554	-0.014575
						0.323608	-0.0136934
						0.323653	-0.013345
						0.323711	-0.0130313
						0.323764	-0.013386
						0.323828	-0.013396
						0.323882	-0.016512
						0.32395	-0.0149089
						0.324016	-0.0150156
						0.32407	-0.0163004
						0.324122	-0.0143696
						0.324184	-0.0164095
						0.324246	-0.0169993
						0.324308	-0.015176
						0.32436	-0.0153617
						0.324417	-0.016302
						0.324493	-0.0152653
						0.324553	-0.0125742
						0.324602	-0.0131077
						0.324656	-0.0116826
						0.324697	-0.00972818
						0.32475	-0.00900252
						0.324809	-0.00730421
						0.324871	-0.00873947
						0.32493	-0.00635883
						0.32498	-0.00833816
						0.325031	-0.00686875
						0.325094	-0.00627923
						0.325147	-0.00767573
						0.325215	-0.00761716
						0.325263	-0.00949918
						0.325322	-0.00831167
						0.325388	-0.011971
						0.325436	-0.00995666
						0.325503	-0.0103534
						0.325566	-0.00763323
						0.325612	-0.00519284
						0.325654	-0.00451645
						0.325708	-0.00541286
						0.325775	-0.00560749
						0.325824	-0.00332594
						0.325879	-0.00164963
						0.325929	-0.0026872
						0.325995	-0.00181047
						0.326055	0.00157461
						0.3261	0.00421549
						0.326157	0.00483685
						0.326214	0.00698041
						0.326271	0.00699995
						0.326315	0.00752633
						0.326393	0.00878027
						0.326461	0.0105117
						0.326519	0.0117135
						0.326565	0.0117425
						0.326614	0.0134832
						0.326684	0.0141144
						0.32674	0.0136659
						0.326799	0.0141886
						0.326851	0.0126409
						0.326908	0.011314
						0.326955	0.00854771
						0.327018	0.0091227
						0.327056	0.00860435
						0.327089	0.00581525
						0.327143	0.0089211
						0.327206	0.00806132
						0.32728	0.00702852
						0.32734	0.00604148
						0.327389	0.00564486
						0.327449	0.00801482
						0.327514	0.00675613
						0.327577	0.00797242
						0.327636	0.00918031
						0.327695	0.0106846
						0.327764	0.0111896
						0.327816	0.0118992
						0.327876	0.0114468
						0.327946	0.00976218
						0.328031	0.0100261
						0.328093	0.0106863
						0.328139	0.0104681
						0.328184	0.0101227
						0.328243	0.0109822
						0.328292	0.00819932
						0.328334	0.00776271
						0.328392	0.00440799
						0.328443	0.00446156
						0.328505	0.00438569
						0.328567	0.00262136
						0.328616	0.0027236
						0.328677	0.00282117
						0.328744	0.000724957
						0.328795	-0.00123444
						0.328849	-0.000111472
						0.328907	4.11535e-05
						0.328979	0.000771696
						0.329027	0.000811907
						0.329081	3.66182e-05
						0.329128	0.00299107
						0.329165	0.00182708
						0.329209	0.00146461
						0.329272	0.00153993
						0.329313	0.00158331
						0.329383	0.00245637
						0.32944	0.00208421
						0.329491	0.00256694
						0.32956	0.00313129
						0.329605	0.00755877
						0.329666	0.00608229
						0.329716	0.00719384
						0.329761	0.00659936
						0.329793	0.00478026
						0.329853	0.00531552
						0.329909	0.00804985
						0.329974	0.00691242
						0.330028	0.00515035
						0.330079	0.00811842
						0.330138	0.00808993
						0.330209	0.00640592
						0.330259	0.00738061
						0.330316	0.00614851
						0.330386	0.00470809
						0.330448	0.00467176
						0.330499	0.00377117
						0.330553	0.00506783
						0.330614	0.00527772
						0.330665	0.00739465
						0.330725	0.00597202
						0.330779	0.00379708
						0.330839	0.00402876
						0.330877	0.00518866
						0.330941	0.00718361
						0.330991	0.00491256
						0.331058	0.00908856
[truncated: 8,932 more rows]

[truncated: 4 more sheets: Supplementary Figure 8, Supplementary Figure 9e, Supplementary Figure 11f, Supplementary Figure 11g]
